# Supplementary material for: Adaptive geostatistical sampling enables efficient identification of malaria hotspots in repeated cross-sectional surveys in rural Malawi
Source: PLoS One. 2017 Feb 14;12(2):e0172266. doi: 10.1371/journal.pone.0172266 (PMC5308819; doi:10.1371/journal.pone.0172266)
Supplement: S1 File — CSV file containing data used in the analysis. (CSV) [file pone.0172266.s005.csv]

RDT	Age	Quintile	ITN	Elevation	NDVI	X	Y
0	460.45	2	0	82	0.213819555	690.2353864	8233.343533
0	10.35	3	1	93	0.224125735	689.7079393	8234.74738
0	47.54	3	1	93	0.224125735	689.7079393	8234.74738
0	394.48	3	1	93	0.224125735	689.7079393	8234.74738
0	27.89	5	0	195	0.224894297	662.6319734	8228.083958
0	391.46	5	0	195	0.224894297	662.6319734	8228.083958
1	37.02	4	0	80	0.226369392	690.1525221	8233.472449
1	314.78	4	0	80	0.226369392	690.1525221	8233.472449
0	32.88	4	1	80	0.23001804	690.2397606	8233.453245
0	371.02	4	1	80	0.23001804	690.2397606	8233.453245
0	33.28	2	1	90	0.233248735	689.5756199	8234.727727
0	229.7	2	1	90	0.233248735	689.5756199	8234.727727
0	379.57	4	1	78	0.233259841	690.1281309	8233.675301
0	424.57	5	1	183	0.23614896	665.7645721	8224.393857
0	32.65	1	0	82	0.236192327	690.3199429	8231.657427
0	345.01	1	0	82	0.236192327	690.3199429	8231.657427
1	30.09	5	1	196	0.247429685	662.1637376	8228.191521
1	277.27	5	1	196	0.247429685	662.1637376	8228.191521
0	34.33	5	1	192	0.247990289	662.7553545	8228.122654
0	446.98	5	1	192	0.247990289	662.7553545	8228.122654
0	31.5	5	1	184	0.249295544	665.7888217	8224.290505
1	518.5	5	1	184	0.249295544	665.7888217	8224.290505
0	48.98	4	0	176	0.255832767	665.8566869	8224.510868
0	432.95	4	0	176	0.255832767	665.8566869	8224.510868
0	19.68	5	1	183	0.256373119	665.2631444	8224.423721
0	295.01	5	1	183	0.256373119	665.2631444	8224.423721
0	21.78	3	0	196	0.258401771	663.0930943	8228.122021
0	289.22	3	0	196	0.258401771	663.0930943	8228.122021
0	10.68	3	0	185	0.258682756	665.8824401	8224.08969
1	490.51	3	0	185	0.258682756	665.8824401	8224.08969
1	15.6	3	0	88	0.259171574	689.5334472	8234.738813
0	298.59	3	0	88	0.259171574	689.5334472	8234.738813
1	215.44	2	1	78	0.260115729	690.3721912	8233.253619
0	23.92	2	0	184	0.261686763	663.1054141	8228.016252
0	376.87	2	0	184	0.261686763	663.1054141	8228.016252
0	18.79	5	0	187	0.262344682	664.4353592	8225.760271
0	58.48	5	0	187	0.262344682	664.4353592	8225.760271
0	452.53	5	0	187	0.262344682	664.4353592	8225.760271
1	20.93	1	1	79	0.262563579	690.2344782	8233.246587
1	211.83	1	1	79	0.262563579	690.2344782	8233.246587
0	33.67	2	0	504	0.263081854	657.6199653	8247.489018
0	275.53	2	0	504	0.263081854	657.6199653	8247.489018
1	7.06	5	0	188	0.263719316	665.7261015	8224.130812
1	52.63	5	0	188	0.263719316	665.7261015	8224.130812
0	320.37	5	0	188	0.263719316	665.7261015	8224.130812
0	425.92	3	1	75	0.264389373	689.9167832	8233.577331
0	34.23	1	0	75	0.265166331	690.3604834	8233.271738
0	201.84	1	0	75	0.265166331	690.3604834	8233.271738
0	389.09	1	0	75	0.265166331	690.3604834	8233.271738
1	180.39	3	0	194	0.265694501	662.1767697	8228.316656
1	204.34	3	0	194	0.265694501	662.1767697	8228.316656
0	469.65	3	0	194	0.265694501	662.1767697	8228.316656
0	15.11	2	0	201	0.266171883	662.6866185	8228.422987
0	392.12	2	0	201	0.266171883	662.6866185	8228.422987
0	20.7	1	0	193	0.266226533	659.8051397	8229.596306
0	447.08	1	0	193	0.266226533	659.8051397	8229.596306
0	43.13	5	1	105	0.26718669	687.6460889	8236.536487
0	314.85	5	1	105	0.26718669	687.6460889	8236.536487
0	28.78	1	0	198	0.267803724	662.0645132	8228.56567
0	327.43	1	0	198	0.267803724	662.0645132	8228.56567
0	401.91	5	1	182	0.268738322	665.436216	8224.253331
0	32.82	4	0	83	0.268853853	689.9168737	8233.467924
0	445.3	4	0	83	0.268853853	689.9168737	8233.467924
0	25.39	2	0	200	0.269082787	659.423746	8229.506502
0	361.04	2	0	200	0.269082787	659.423746	8229.506502
0	375.43	2	0	94	0.26910491	689.3996019	8234.900806
0	22.67	4	1	208	0.269555842	659.2014711	8230.092363
0	455.45	4	1	208	0.269555842	659.2014711	8230.092363
0	6.67	2	1	180	0.269858378	665.4004445	8224.372872
0	57.26	2	1	180	0.269858378	665.4004445	8224.372872
0	333.21	2	1	180	0.269858378	665.4004445	8224.372872
0	486.3	5	1	196	0.270918316	658.8322398	8229.91506
1	233.05	1	1	196	0.271988311	662.27899	8228.346692
0	42.9	4	1	189	0.272363101	662.884995	8228.254061
0	339.29	4	1	189	0.272363101	662.884995	8228.254061
1	29.76	2	1	95	0.273406423	690.7156123	8231.611587
1	330.09	2	1	95	0.273406423	690.7156123	8231.611587
0	30.75	5	1	190	0.274782855	664.6237511	8225.783382
1	182.79	5	1	190	0.274782855	664.6237511	8225.783382
0	191.66	5	1	190	0.274782855	664.6237511	8225.783382
0	482.79	5	1	190	0.274782855	664.6237511	8225.783382
0	51.22	3	0	75	0.274835145	689.9136659	8233.385316
0	369.84	3	0	75	0.274835145	689.9136659	8233.385316
1	9.2	1	0	219	0.275118748	656.9941226	8233.036927
0	373.23	1	0	219	0.275118748	656.9941226	8233.036927
1	505.75	1	0	206	0.275452357	659.1350223	8229.966831
1	12.42	2	0	201	0.275973707	662.019023	8228.768394
1	54.14	2	0	201	0.275973707	662.019023	8228.768394
0	315.7	2	0	201	0.275973707	662.019023	8228.768394
1	296.85	3	0	91	0.276059429	690.3958114	8231.281315
1	38.9	5	0	494	0.276511622	658.9304387	8248.476603
0	270.4	5	0	494	0.276511622	658.9304387	8248.476603
1	44.74	1	0	186	0.276551158	665.8437425	8224.177383
1	34.66	3	0	592	0.276642565	662.5553341	8248.058354
0	250.26	3	0	592	0.276642565	662.5553341	8248.058354
0	41.06	4	1	113	0.277485525	687.7826979	8236.635244
0	341.39	4	1	113	0.277485525	687.7826979	8236.635244
0	14.75	1	0	556	0.278075063	662.5527179	8246.828252
1	36.6	1	0	556	0.278075063	662.5527179	8246.828252
0	277.17	1	0	556	0.278075063	662.5527179	8246.828252
0	425.89	5	0	189	0.278575432	664.3726002	8226.028788
1	25.3	4	0	82	0.27891009	689.5130541	8234.854524
1	403.61	4	0	82	0.27891009	689.5130541	8234.854524
0	11.04	4	1	188	0.279889571	665.9426146	8224.449353
0	358.64	4	1	188	0.279889571	665.9426146	8224.449353
1	12.45	5	0	210	0.279925052	658.5785666	8230.731446
1	343.59	5	0	210	0.279925052	658.5785666	8230.731446
1	34.99	4	0	503	0.280568097	657.5440882	8247.509889
0	274.01	4	0	503	0.280568097	657.5440882	8247.509889
1	6.93	2	1	195	0.280868483	662.8490687	8227.858902
1	342.38	2	1	195	0.280868483	662.8490687	8227.858902
0	57.88	4	0	207	0.281019093	659.3552631	8229.686431
0	545.57	4	0	207	0.281019093	659.3552631	8229.686431
0	17.18	5	1	152	0.281195927	688.044771	8241.8726
0	395.76	5	1	152	0.281195927	688.044771	8241.8726
0	13.53	3	1	505	0.281495638	658.1478173	8247.432378
0	38.63	3	1	505	0.281495638	658.140838	8247.447276
0	248	3	1	505	0.281495638	658.1478173	8247.432378
1	270.37	3	1	505	0.281495638	658.140838	8247.447276
0	33.54	5	0	188	0.28158136	662.3434261	8227.967949
1	257.06	5	0	188	0.28158136	662.3434261	8227.967949
0	33.84	4	0	201	0.28218705	659.5544869	8229.591991
1	365.31	4	0	201	0.28218705	659.5544869	8229.591991
0	50.82	4	0	75	0.282287489	690.2122872	8233.541954
0	462.58	4	0	75	0.282287489	690.2122872	8233.541954
1	542.81	4	0	197	0.282799791	663.2419382	8227.783089
0	6.24	1	1	507	0.282977043	658.2252539	8247.389713
0	233.54	1	1	507	0.282977043	658.2252539	8247.389713
0	9.86	2	1	99	0.283405441	690.4922375	8231.225375
0	42.08	2	1	99	0.283405441	690.4922375	8231.225375
0	424.41	2	1	99	0.283405441	690.4922375	8231.225375
0	35.71	4	0	491	0.283695727	657.4248277	8247.406025
0	391.98	4	0	491	0.283695727	657.4248277	8247.406025
0	18.76	4	0	174	0.284336366	665.2029128	8224.333873
0	459.17	4	0	174	0.284336366	665.2029128	8224.333873
1	8.57	5	0	196	0.284550373	664.532657	8225.554651
0	49.15	5	0	196	0.284550373	664.532657	8225.554651
0	49.15	5	0	196	0.284550373	664.532657	8225.554651
1	368	5	0	196	0.284550373	664.532657	8225.554651
0	7.19	1	0	181	0.284853982	665.9626675	8224.553357
0	484.59	1	0	181	0.284853982	665.9626675	8224.553357
0	36.83	3	0	198	0.284860617	662.4723948	8228.137938
0	382.62	3	0	198	0.284860617	662.4723948	8228.137938
1	183.31	4	0	201	0.284942907	663.9415898	8227.01978
0	221.52	4	0	201	0.284942907	663.9415898	8227.01978
0	358.44	4	0	201	0.284942907	663.9415898	8227.01978
0	32.95	1	0	191	0.285043622	665.5636746	8224.364325
0	46.68	1	0	191	0.285043622	665.5636746	8224.364325
0	21.09	3	0	203	0.285563377	659.6828533	8229.827506
0	313.21	3	0	203	0.285563377	659.6828533	8229.827506
1	31.93	3	0	206	0.285598969	659.3078531	8229.491214
0	57.88	3	0	206	0.285598969	659.3078531	8229.491214
0	340.6	3	0	206	0.285598969	659.3078531	8229.491214
0	24.84	3	0	497	0.285946773	658.7969503	8247.462616
1	51.05	3	0	497	0.285946773	658.7969503	8247.462616
0	427.99	3	0	497	0.285946773	658.7969503	8247.462616
0	9.13	3	1	93	0.28696734	689.6375671	8234.818346
0	247.73	3	1	93	0.28696734	689.6375671	8234.818346
1	29.34	1	0	509	0.287246944	657.9397828	8247.623567
0	281.31	1	0	509	0.287246944	657.9397828	8247.623567
0	423.75	3	1	81	0.288527674	690.0693902	8233.461841
0	36.99	1	1	80	0.28858062	690.1758903	8233.649222
0	404.24	1	1	80	0.28858062	690.1758903	8233.649222
1	20.37	2	0	508	0.289539379	658.349066	8247.365445
0	332.52	2	0	508	0.289539379	658.349066	8247.365445
0	38.67	1	0	182	0.290260284	665.5731585	8224.536492
0	480.95	1	0	182	0.290260284	665.5731585	8224.536492
0	428.61	1	1	87	0.290334753	690.4298749	8231.610936
1	59.1	5	0	189	0.290498614	662.8271935	8228.275144
1	11.56	4	0	184	0.290655894	665.1064132	8223.878275
1	45.83	4	0	184	0.290655894	665.1064132	8223.878275
0	447.67	4	0	184	0.290655894	665.1064132	8223.878275
0	43.3	5	0	68	0.290803419	690.3110301	8233.11316
1	361.37	5	0	68	0.290803419	690.3110301	8233.11316
0	195.07	3	0	498	0.291122169	658.6896401	8248.224228
0	31.96	2	1	196	0.291479527	660.4140671	8229.12536
1	42.35	2	1	196	0.291479527	660.4140671	8229.12536
0	279.01	2	1	196	0.291479527	660.4140671	8229.12536
0	559.92	2	0	180	0.291783447	665.4103234	8224.539243
0	49.64	4	0	84	0.29293907	689.9851197	8233.559708
0	364.39	4	0	84	0.29293907	689.9851197	8233.559708
0	59.13	4	1	601	0.293017593	662.3955746	8248.515284
0	424.74	4	1	601	0.293017593	662.3955746	8248.515284
1	33.05	4	0	194	0.293162332	660.0732267	8229.608735
1	304.07	4	0	194	0.293162332	660.0732267	8229.608735
1	480.29	1	0	186	0.293461251	665.4577343	8224.622345
1	39.98	4	0	183	0.293633439	664.8618384	8224.698788
1	526.54	4	0	183	0.293633439	664.8618384	8224.698788
1	475.85	1	0	202	0.294420457	663.9900326	8226.918649
0	17.54	5	0	190	0.294467891	664.6032665	8225.448814
0	49.67	5	0	190	0.294467891	664.6032665	8225.448814
0	493.66	5	0	190	0.294467891	664.6032665	8225.448814
1	32.79	4	1	194	0.294783215	661.6480165	8229.021021
0	227.1	4	1	194	0.294783215	661.6480165	8229.021021
0	306.01	4	0	89	0.294901845	690.2838006	8231.333231
0	51.91	2	0	210	0.295197404	658.1700579	8231.87804
1	359.99	2	0	210	0.295197404	658.1700579	8231.87804
0	32.1	1	0	196	0.295425205	662.2501697	8228.246163
0	564.59	1	0	196	0.295425205	662.2501697	8228.246163
0	10.81	2	0	200	0.295428647	659.3530526	8229.573328
0	416.49	2	0	200	0.295428647	659.3530526	8229.573328
0	463.4	3	0	197	0.29547223	658.9876139	8230.108399
0	18.13	2	0	548	0.296058005	661.1836725	8247.761541
0	57.46	2	0	548	0.296058005	661.1836725	8247.761541
1	467.54	2	0	548	0.296058005	661.1836725	8247.761541
0	42.31	1	0	198	0.296077288	661.9462711	8228.875117
0	275.1	1	0	198	0.296077288	661.9462711	8228.875117
1	6.57	4	1	102	0.29617753	687.9668973	8236.43197
0	350.53	4	1	102	0.29617753	687.9668973	8236.43197
0	52.3	3	1	207	0.296202249	662.2198243	8228.510297
0	284.3	3	1	207	0.296202249	662.2198243	8228.510297
0	195.01	2	0	196	0.296300918	662.1299491	8228.462093
1	230.98	2	0	196	0.296300918	662.1299491	8228.462093
0	393.33	2	0	196	0.296300918	662.1299491	8228.462093
0	27.5	5	1	90	0.296510885	690.2992132	8231.520717
1	307.59	5	1	90	0.296510885	690.2992132	8231.520717
0	184.92	3	0	483	0.296890473	659.012555	8247.857566
1	25.69	5	1	191	0.296975071	662.2580889	8228.060608
1	543.36	5	1	191	0.296975071	662.2580889	8228.060608
0	182.85	1	0	590	0.298060761	662.4894428	8249.104042
0	32	5	1	207	0.298180815	658.3352017	8231.108518
0	301.41	5	1	207	0.298180815	658.3352017	8231.108518
0	160.64	3	1	213	0.298223594	665.3544385	8224.996014
0	7.56	1	0	549	0.298994746	661.1674357	8247.058877
0	173.55	1	0	549	0.298994746	661.1674357	8247.058877
0	553.45	3	1	188	0.299202493	662.956614	8227.904543
1	192.02	5	1	202	0.299333104	658.8726686	8229.860714
0	348	5	1	202	0.299333104	658.8726686	8229.860714
0	38.4	5	1	502	0.299377446	659.0036655	8248.549077
0	245.53	5	1	502	0.299377446	659.0036655	8248.549077
1	19.38	2	0	182	0.29950158	662.5330649	8227.936386
0	57.69	2	0	182	0.29950158	662.5330649	8227.936386
0	493.04	2	0	182	0.29950158	662.5330649	8227.936386
1	61.17	1	1	498	0.300301254	657.6761244	8247.49712
0	553.48	1	1	498	0.300301254	657.6761244	8247.49712
0	57.46	1	0	204	0.300399412	659.4412682	8229.63441
1	404.73	1	0	204	0.300399412	659.4412682	8229.63441
1	16.46	1	0	86	0.300717431	689.6234108	8234.609964
0	21.48	2	1	85	0.300717431	689.6169825	8234.584394
0	38.24	2	1	85	0.300717431	689.6169825	8234.584394
0	279.99	2	1	85	0.300717431	689.6169825	8234.584394
1	296.06	1	0	86	0.300717431	689.6234108	8234.609964
0	22.5	1	0	184	0.30081392	664.9624546	8224.183633
0	430.35	1	0	184	0.30081392	664.9624546	8224.183633
1	32.49	3	0	200	0.30114916	659.1434556	8230.237552
0	362.88	3	0	200	0.30114916	659.1434556	8230.237552
1	36.37	3	0	198	0.30168807	658.9609128	8230.145424
0	41.39	4	0	76	0.301871955	690.2439713	8233.175043
0	450.69	4	0	76	0.301871955	690.2439713	8233.175043
0	236.1	5	1	187	0.302523623	662.8806663	8228.150612
0	324.01	5	1	187	0.302523623	662.8806663	8228.150612
1	17.02	1	0	84	0.302854906	689.9732006	8234.526883
1	461.89	1	0	84	0.302854906	689.9732006	8234.526883
0	385.38	3	1	541	0.302877951	661.275949	8247.649025
0	15.77	2	1	548	0.303057399	662.1461148	8250.058527
0	284.1	2	1	548	0.303057399	662.1461148	8250.058527
0	349.31	2	1	200	0.303176691	659.0469977	8229.889809
1	23.13	1	0	89	0.303496917	689.6144443	8234.745944
0	56.73	1	0	89	0.303496917	689.6144443	8234.745944
0	220.63	1	0	89	0.303496917	689.6144443	8234.745944
0	570.66	1	0	89	0.303496917	689.6144443	8234.745944
0	302.76	5	1	180	0.303707795	665.6239422	8224.225912
1	426.77	1	0	196	0.303839057	663.3589793	8228.026863
0	562.06	5	1	180	0.30384349	665.5156773	8224.177467
1	16.75	4	0	210	0.303870473	659.1628351	8229.697957
0	299.38	4	0	210	0.303870473	659.1628351	8229.697957
0	493.27	5	0	97	0.303874873	690.4551775	8231.492338
0	439.13	3	0	172	0.304078268	665.6117263	8224.119128
0	60.97	4	0	184	0.30426161	665.3201194	8224.601168
1	180.95	4	0	184	0.30426161	665.3201194	8224.601168
1	228.94	4	0	184	0.30426161	665.3201194	8224.601168
0	185.28	1	1	195	0.304430986	661.860144	8228.351761
1	222.21	1	1	195	0.304430986	661.860144	8228.351761
0	429.37	1	1	195	0.304430986	661.860144	8228.351761
0	255.49	2	0	86	0.305236137	690.059773	8234.339614
0	12.35	1	0	508	0.305272505	658.1265814	8247.503353
0	290.21	1	0	508	0.305272505	658.1265814	8247.503353
0	198.59	4	0	90	0.305286427	689.3896484	8234.97572
1	443.46	4	0	90	0.305286427	689.3896484	8234.97572
0	47.47	4	1	475	0.305355868	656.0164046	8245.851881
0	359.03	4	1	475	0.305355868	656.0164046	8245.851881
0	184.56	4	0	206	0.305743499	659.1367516	8229.856167
0	522.77	1	0	200	0.305949451	659.4766655	8229.723068
1	21.02	3	0	187	0.30597869	665.0212614	8224.337662
1	256.6	3	0	187	0.30597869	665.0212614	8224.337662
1	44.28	2	0	206	0.306013781	658.493282	8230.626188
0	407.29	2	0	206	0.306013781	658.493282	8230.626188
0	20.07	2	1	225	0.306284059	657.086624	8233.129889
0	417.08	2	1	225	0.306284059	657.086624	8233.129889
1	18.3	4	0	82	0.306624225	690.0003227	8233.507317
0	419.88	4	0	82	0.306624225	690.0003227	8233.507317
0	213.44	3	0	186	0.306987254	665.8810733	8224.261692
0	12.52	3	0	202	0.307121058	659.8115367	8229.73119
0	446.71	3	0	202	0.307121058	659.8115367	8229.73119
0	349.44	4	1	222	0.30750192	656.8992225	8233.15602
0	326.28	5	0	198	0.307923794	664.5534593	8225.648072
0	280.58	3	0	570	0.30809327	662.584968	8249.23355
0	338.99	4	0	192	0.308384918	662.1056701	8228.889216
0	18.04	1	0	182	0.308806642	664.6215063	8225.923247
0	420.96	1	0	182	0.308806642	664.6215063	8225.923247
0	11.83	1	1	182	0.308851763	665.1359368	8224.454535
1	238.5	1	1	182	0.308851763	665.1359368	8224.454535
1	27.86	2	0	193	0.308920441	660.4546073	8229.319546
1	263.11	2	0	193	0.308920441	660.4546073	8229.319546
0	31.34	3	0	200	0.308991788	658.2412495	8231.185874
1	201.28	3	0	200	0.308991788	658.2412495	8231.185874
0	418.07	3	0	200	0.308991788	658.2412495	8231.185874
0	45.07	2	1	547	0.309176374	661.1686872	8247.165666
0	440.11	2	1	547	0.309176374	661.1686872	8247.165666
0	40.47	4	0	102	0.309280674	687.9887983	8236.550536
0	312.09	4	0	102	0.309280674	687.9887983	8236.550536
0	450.82	4	0	487	0.309498386	658.9093025	8249.66543
1	11.66	1	0	184	0.309689768	664.9279299	8224.277025
1	53.58	1	0	184	0.309689768	664.9279299	8224.277025
0	500.1	4	0	544	0.309719307	662.3555445	8246.0827
0	56.7	4	1	212	0.309860047	658.2227813	8231.770474
0	309.63	4	1	212	0.309860047	658.2227813	8231.770474
0	34.63	4	0	198	0.30998843	659.7331138	8229.667387
0	342.25	4	0	198	0.30998843	659.7331138	8229.667387
0	571.58	4	0	181	0.310178544	665.4494788	8224.438042
0	7.56	5	0	489	0.310283402	659.0493429	8249.233886
1	224.31	5	0	489	0.310283402	659.0493429	8249.233886
0	243.53	4	0	189	0.31052841	664.5265444	8225.743827
0	21.71	5	0	601	0.31079437	662.5347235	8248.207674
0	367.71	5	0	601	0.31079437	662.5347235	8248.207674
0	22.01	4	0	203	0.3108931	659.9342359	8229.683563
0	51.45	4	0	203	0.3108931	659.9342359	8229.683563
0	288.57	4	0	203	0.3108931	659.9342359	8229.683563
0	435.51	3	1	199	0.311079719	660.1331677	8229.556309
0	403.61	2	0	204	0.312601966	656.8455503	8232.908607
0	495.93	1	0	86	0.312713682	689.2560265	8234.858655
0	315.21	2	1	215	0.313082524	658.5837454	8231.033881
1	238.93	3	0	495	0.313200591	658.9137413	8248.466682
0	37.16	3	1	220	0.313556801	656.7631306	8233.02269
0	380.19	3	1	220	0.313556801	656.7631306	8233.02269
1	15.7	3	0	179	0.313610775	665.3121621	8224.326867
1	39.72	3	0	179	0.313610775	665.3121621	8224.326867
0	310.48	3	0	179	0.313610775	665.3121621	8224.326867
0	22.9	3	0	207	0.314458781	659.2509152	8229.663738
0	272.34	3	0	207	0.314458781	659.2509152	8229.663738
1	24.01	3	0	188	0.314764903	664.9516308	8224.569253
1	48.13	3	0	188	0.314764903	664.9516308	8224.569253
1	279.24	3	0	188	0.314764903	664.9516308	8224.569253
0	31.01	4	0	87	0.315173071	689.7854355	8234.775406
0	212.02	4	0	87	0.315173071	689.7854355	8234.775406
0	20.57	5	1	222	0.315256516	658.2646716	8231.856634
0	488.67	5	1	222	0.315256516	658.2646716	8231.856634
1	9.92	3	0	194	0.315349778	664.8594814	8224.136095
1	310.35	3	0	194	0.315349778	664.8594814	8224.136095
0	29.89	5	0	193	0.315360653	664.558197	8226.153584
0	231.08	5	0	193	0.315360653	664.558197	8226.153584
0	365.08	4	1	190	0.315660737	660.3051335	8229.140773
0	39.06	1	0	213	0.315930117	658.6638364	8230.618336
0	15.11	5	1	491	0.315932959	659.1969175	8247.837461
0	31.21	5	1	491	0.315932959	659.1969175	8247.837461
1	298.39	5	1	491	0.315932959	659.1969175	8247.837461
1	23.95	4	0	195	0.316091394	661.8018901	8228.943801
0	253.22	4	0	195	0.316091394	661.8018901	8228.943801
0	56.37	5	0	577	0.316177916	662.6460179	8249.083901
0	324.61	5	0	577	0.316177916	662.6460179	8249.083901
1	29.24	3	0	510	0.316305781	658.9377498	8247.186141
1	61.43	3	0	510	0.316305781	658.9377498	8247.186141
1	229.89	3	0	510	0.316305781	658.9377498	8247.186141
0	438.37	3	0	510	0.316305781	658.9377498	8247.186141
0	547.7	5	1	581	0.316500215	662.0454914	8247.387255
0	34.43	1	1	552	0.316624796	662.3521626	8246.660193
0	284	1	1	552	0.316624796	662.3521626	8246.660193
0	30.03	5	1	567	0.316689796	662.4101957	8247.575481
0	56.08	5	1	567	0.316689796	662.4101957	8247.575481
0	354.47	5	1	567	0.316689796	662.4101957	8247.575481
0	188.47	2	0	187	0.316715041	664.9637733	8225.01377
0	461.17	2	0	187	0.316715041	664.9637733	8225.01377
0	57.75	2	1	192	0.316723496	660.2206933	8229.205303
0	325.36	2	1	192	0.316723496	660.2206933	8229.205303
0	212.52	1	0	182	0.316859415	665.4528458	8224.464929
0	48	1	0	585	0.317040015	662.6104924	8247.911397
0	528.58	1	0	585	0.317040015	662.6104924	8247.911397
0	14.59	1	0	501	0.317286508	657.6050922	8247.287211
0	51.05	1	0	501	0.317286508	657.6050922	8247.287211
0	463.96	1	0	501	0.317286508	657.6050922	8247.287211
0	402.86	3	0	551	0.317569625	662.5075322	8246.818163
1	45.2	2	0	207	0.317868739	658.8415069	8230.156197
1	387.29	2	0	207	0.317868739	658.8415069	8230.156197
0	8.31	1	1	496	0.317869619	657.2556957	8247.458331
0	232.88	1	1	496	0.317869619	657.2556957	8247.458331
0	59.26	4	0	524	0.317927065	658.7783904	8246.183716
1	277	4	0	524	0.317927065	658.7783904	8246.183716
0	18.69	5	1	198	0.318018315	664.3142057	8226.168776
0	190.93	5	1	198	0.318018315	664.3142057	8226.168776
0	449.51	5	1	198	0.318018315	664.3142057	8226.168776
0	329.07	2	0	211	0.31829172	659.2551994	8229.879813
0	18.27	3	0	220	0.318679024	656.5827502	8233.450118
0	423.19	3	0	220	0.318679024	656.5827502	8233.450118
0	38.11	3	0	201	0.31874829	660.3359382	8229.435392
0	326.08	3	0	201	0.31874829	660.3359382	8229.435392
0	384.59	3	0	551	0.319160417	661.4651328	8247.537858
0	24.51	4	1	197	0.319914572	665.640946	8224.67217
1	248.75	4	1	197	0.319914572	665.640946	8224.67217
1	62.71	3	0	205	0.320855163	664.0605964	8227.428074
0	469.65	3	0	205	0.320855163	664.0605964	8227.428074
0	38.14	4	1	493	0.321228898	659.2506178	8247.831603
0	316.33	4	1	493	0.321228898	659.2506178	8247.831603
1	24.64	3	1	513	0.321439881	657.9948787	8247.560975
0	49.51	3	1	513	0.321439881	657.9948787	8247.560975
0	250.3	3	1	513	0.321439881	657.9948787	8247.560975
0	447.01	5	0	477	0.32180423	656.1043739	8245.740049
1	20.14	1	0	186	0.321854443	664.346567	8225.706341
0	409.03	1	0	186	0.321854443	664.346567	8225.706341
0	554.76	1	1	592	0.322135178	663.3069335	8249.410632
0	31.37	2	0	577	0.322233048	662.0997789	8247.368388
1	252.86	2	0	577	0.322233048	662.0997789	8247.368388
0	190.01	2	0	87	0.322773216	690.315041	8231.454563
0	29.6	3	0	569	0.322841267	662.4344078	8249.387945
0	341.59	3	0	569	0.322841267	662.4344078	8249.387945
0	457.16	5	0	188	0.323255102	663.3715461	8227.374738
0	19.05	4	0	193	0.32337304	663.3653938	8227.655151
1	54.99	4	0	193	0.32337304	663.3653938	8227.655151
1	391.52	4	0	193	0.32337304	663.3653938	8227.655151
0	43.4	4	0	194	0.323544385	664.6847728	8225.694478
0	317.51	4	0	194	0.323544385	664.6847728	8225.694478
1	41.36	3	0	197	0.323816804	662.4705795	8228.398631
0	341.36	3	0	197	0.323816804	662.4705795	8228.398631
0	8.34	4	0	543	0.323957719	659.690273	8246.837267
0	34.56	4	0	543	0.323957719	659.690273	8246.837267
0	292.51	4	0	543	0.323957719	659.690273	8246.837267
0	199.54	3	0	86	0.323967954	690.479438	8231.772028
0	40.9	3	0	578	0.324031401	662.009569	8247.329668
0	367.61	3	0	578	0.324031401	662.009569	8247.329668
0	299.31	5	1	192	0.324255306	658.6423148	8230.44981
0	56.87	3	0	487	0.325107185	658.1601565	8247.181749
0	305.06	3	0	487	0.325107185	658.1601565	8247.181749
0	557	1	0	205	0.325175011	658.8981252	8230.82079
1	36.93	3	1	585	0.32523525	663.6346252	8249.996201
1	241.82	3	1	585	0.32523525	663.6346252	8249.996201
1	47.57	5	1	197	0.325299198	665.0421689	8224.70866
0	195.27	5	1	197	0.325299198	665.0421689	8224.70866
0	327.23	5	1	197	0.325299198	665.0421689	8224.70866
0	27.3	2	0	590	0.32532904	662.5421707	8248.973188
0	56.54	2	0	590	0.32532904	662.5421707	8248.973188
0	208.21	2	0	590	0.32532904	662.5421707	8248.973188
0	425.03	2	0	590	0.32532904	662.5421707	8248.973188
0	12.35	5	1	182	0.32533997	662.6602038	8227.983726
0	18	5	1	182	0.32533997	662.6602038	8227.983726
0	224.11	5	1	182	0.32533997	662.6602038	8227.983726
0	236.1	5	1	182	0.32533997	662.6602038	8227.983726
0	514.98	4	0	123	0.325471739	687.2962768	8236.304606
0	20.37	1	0	584	0.325478422	662.5396842	8247.957582
0	49.8	1	0	584	0.325478422	662.5396842	8247.957582
0	596.88	1	0	584	0.325478422	662.5396842	8247.957582
0	548.52	1	0	505	0.325627461	658.8738271	8247.276112
0	451.81	2	0	210	0.325687471	656.6558911	8233.579037
0	497.08	5	0	198	0.325713598	658.9367466	8230.041502
1	15.47	4	1	206	0.325872853	663.9650286	8227.335544
1	250.69	4	1	206	0.325872853	663.9650286	8227.335544
1	24.24	5	1	504	0.325946418	658.1842358	8247.30699
0	51.31	5	1	504	0.325946418	658.1842358	8247.30699
0	474.7	5	1	504	0.325946418	658.1842358	8247.30699
1	9.99	3	0	558	0.326405696	661.8362398	8247.532466
1	58.05	3	0	558	0.326405696	661.8362398	8247.532466
0	331.7	3	0	558	0.326405696	661.8362398	8247.532466
0	32.65	1	0	188	0.32662501	665.0774839	8224.572077
0	403.88	1	0	188	0.32662501	665.0774839	8224.572077
0	21.12	3	0	604	0.326717247	662.6161463	8248.394936
0	44.28	3	0	604	0.326717247	662.6161463	8248.394936
0	481.21	3	0	604	0.326717247	662.6161463	8248.394936
1	383.05	3	0	196	0.326833332	663.7161023	8227.383873
1	22.17	1	0	507	0.326905701	658.8242371	8247.290486
1	44.09	1	0	507	0.326905701	658.8242371	8247.290486
0	377.04	1	0	507	0.326905701	658.8242371	8247.290486
0	267.28	1	0	597	0.327181766	662.8845187	8248.126455
0	59.46	4	0	574	0.327297439	662.1773324	8247.444559
0	451.68	4	0	574	0.327297439	662.1773324	8247.444559
0	34.43	4	0	196	0.327348241	662.0027573	8229.011625
0	284.3	4	0	196	0.327348241	662.0027573	8229.011625
0	22.67	3	0	174	0.327436084	665.7513161	8224.61083
1	250.66	3	0	174	0.327436084	665.7513161	8224.61083
1	26.48	3	0	486	0.327481624	658.8518618	8248.925098
0	50.53	3	0	486	0.327481624	658.8518618	8248.925098
0	274.47	3	0	486	0.327481624	658.8518618	8248.925098
0	8.54	4	1	440	0.327487191	655.4495495	8245.523524
1	54.2	4	1	440	0.327487191	655.4495495	8245.523524
0	310.55	4	1	440	0.327487191	655.4495495	8245.523524
0	51.94	4	0	196	0.327833433	659.4398874	8229.824645
0	376.12	4	0	196	0.327833433	659.4398874	8229.824645
1	8.87	3	0	174	0.327908815	665.4845133	8223.936386
0	33.97	3	0	174	0.327908815	665.4845133	8223.936386
1	308.38	3	0	174	0.327908815	665.4845133	8223.936386
0	278.75	1	1	88	0.328090929	690.435776	8231.391469
1	40.8	2	0	203	0.328335593	658.9432213	8230.26578
1	335.15	2	0	203	0.328335593	658.9432213	8230.26578
1	32.72	1	0	509	0.328417137	658.9071416	8247.335401
0	367.97	1	0	509	0.328417137	658.9071416	8247.335401
1	33.74	5	1	217	0.328528861	658.6296047	8230.162143
1	267.15	5	1	217	0.328528861	658.6296047	8230.162143
0	19.71	4	1	575	0.328690843	663.4481222	8249.91196
0	56.44	4	1	575	0.328690843	663.4481222	8249.91196
0	447.8	4	1	575	0.328690843	663.4481222	8249.91196
0	8.38	3	1	502	0.328757762	658.3859742	8247.312106
1	42.38	3	1	502	0.328757762	658.3859742	8247.312106
1	233.25	3	1	502	0.328757762	658.3859742	8247.312106
0	41.1	3	0	200	0.328950437	660.3888091	8229.22764
0	497.08	3	0	200	0.328950437	660.3888091	8229.22764
0	56.31	3	0	522	0.329105728	659.285236	8246.068334
0	252.46	3	0	426	0.329134854	655.0543191	8245.813587
0	23.26	3	0	496	0.329603756	659.1784589	8249.300603
1	51.94	3	0	496	0.329603756	659.1784589	8249.300603
0	425.49	3	0	496	0.329603756	659.1784589	8249.300603
0	205.68	4	0	503	0.329783524	659.053144	8248.63147
0	546.62	4	0	503	0.329783524	659.053144	8248.63147
0	425.99	5	1	190	0.329856576	665.2168502	8224.663455
0	570.6	2	0	587	0.32993523	662.5555198	8247.830844
0	42.02	5	0	93	0.330058431	690.4463512	8231.134167
0	238.67	5	0	93	0.330058431	690.4463512	8231.134167
1	22.34	3	1	86	0.330087894	689.6286377	8234.525007
0	434.76	3	1	86	0.330087894	689.6286377	8234.525007
0	16.13	4	1	442	0.330156601	655.2042204	8246.954185
0	41.49	4	1	442	0.330156601	655.2042204	8246.954185
0	262.52	4	1	442	0.330156601	655.2042204	8246.954185
1	18.69	2	1	566	0.330490081	662.4430897	8249.498553
0	247.34	2	1	566	0.330490081	662.4430897	8249.498553
0	26.68	2	0	196	0.330970922	663.2498473	8227.926643
0	259.59	2	0	196	0.330970922	663.2498473	8227.926643
0	392.51	1	0	182	0.331092732	665.2950614	8224.184118
0	332.06	4	0	94	0.331302553	690.3312644	8231.108557
0	14.26	4	0	110	0.331608786	687.2596929	8237.399769
0	211.07	4	0	110	0.331608786	687.2596929	8237.399769
0	392.02	3	1	493	0.331828752	659.0162005	8247.706749
0	13.86	5	0	613	0.331941705	663.6435716	8248.260725
0	261.01	5	0	613	0.331941705	663.6435716	8248.260725
0	325.85	3	1	183	0.332297502	665.311149	8223.860591
0	24.87	1	0	590	0.332717647	663.2225619	8248.580848
0	402.4	1	0	590	0.332717647	663.2225619	8248.580848
0	256.8	2	0	84	0.332823289	689.576769	8234.946218
0	202.86	5	0	581	0.333070454	662.7001321	8249.067775
0	400.59	5	0	581	0.333070454	662.7001321	8249.067775
0	55.62	1	0	93	0.33309747	689.4882339	8234.974098
0	232.16	1	0	93	0.33309747	689.4882339	8234.974098
0	15.01	4	0	216	0.333159853	658.7253329	8230.755395
1	193.86	4	0	214	0.333159853	658.7521679	8230.761988
0	329.11	4	0	216	0.333159853	658.7253329	8230.755395
1	420.43	4	0	214	0.333159853	658.7521679	8230.761988
0	26.45	1	0	495	0.333198582	658.8427637	8248.298321
0	524.28	1	0	495	0.333198582	658.8427637	8248.298321
0	25.3	4	0	217	0.333810301	658.6021125	8230.185192
1	326.77	4	0	217	0.333810301	658.6021125	8230.185192
0	190.08	5	1	604	0.333914182	663.4600111	8249.451215
0	553.19	5	1	604	0.333914182	663.4600111	8249.451215
0	572.34	4	0	193	0.33417928	662.1892727	8228.01788
1	84.95	1	0	534	0.334382866	662.5965995	8245.73368
0	8.64	5	1	625	0.334599934	663.4444037	8249.543649
0	38.9	5	1	625	0.334599934	663.4444037	8249.543649
0	357.56	5	1	625	0.334599934	663.4444037	8249.543649
0	394.28	2	0	503	0.334627979	659.0292556	8247.625717
1	50.85	2	1	194	0.334823863	663.3885888	8227.760988
0	343.59	2	1	194	0.334823863	663.3885888	8227.760988
0	46.98	2	1	91	0.334883793	690.4807642	8231.31163
0	437.84	2	1	91	0.334883793	690.4807642	8231.31163
0	21.02	3	1	479	0.334982865	656.2050344	8245.639732
0	476.15	3	1	479	0.334982865	656.2050344	8245.639732
0	18.92	3	1	540	0.335505536	658.9234667	8246.373147
0	28.12	1	1	540	0.335505536	658.9250122	8246.370873
0	54.6	3	1	540	0.335505536	658.9234667	8246.373147
0	328.06	3	1	540	0.335505536	658.9234667	8246.373147
0	449.84	1	1	540	0.335505536	658.9250122	8246.370873
1	300.23	1	0	90	0.335905973	689.5677822	8234.733577
0	20.89	3	0	453	0.335963697	655.7549868	8245.293356
0	259.99	3	0	453	0.335963697	655.7549868	8245.293356
0	25.72	1	0	184	0.336068373	665.2049327	8224.207866
0	372.93	1	0	184	0.336068373	665.2049327	8224.207866
0	317.02	1	1	90	0.33631937	687.799108	8237.449805
0	15.83	1	0	530	0.336322464	662.7127173	8245.619409
0	511.7	1	0	530	0.336322464	662.7127173	8245.619409
0	7.85	2	0	215	0.336422578	658.824318	8230.929804
1	257.13	2	0	215	0.336422578	658.824318	8230.929804
1	34.63	2	0	77	0.336469697	690.1926372	8233.241606
1	184.76	2	0	77	0.336469697	690.1926372	8233.241606
0	349.64	2	0	77	0.336469697	690.1926372	8233.241606
1	32.82	1	0	557	0.336519051	661.7923322	8247.441932
0	309.59	1	0	557	0.336519051	661.7923322	8247.441932
0	538.86	3	1	506	0.336600276	658.4898833	8246.942139
0	31.8	5	0	112	0.336900786	687.7401141	8239.639701
0	306.44	5	0	112	0.336900786	687.7401141	8239.639701
0	430.26	3	0	215	0.337057106	656.6789992	8233.679318
0	49.87	1	0	84	0.337076778	690.3434912	8231.717604
0	508.9	1	0	84	0.337076778	690.3434912	8231.717604
1	37.19	1	0	205	0.337091603	664.1577841	8227.313835
0	265.87	1	0	205	0.337091603	664.1577841	8227.313835
1	546.12	1	0	205	0.337091603	664.1577841	8227.313835
1	30.06	3	0	189	0.337143757	665.0998534	8225.021266
0	387.42	3	0	189	0.337143757	665.0998534	8225.021266
0	50.62	3	0	212	0.337150939	663.7650627	8227.520349
0	359.66	3	0	212	0.337150939	663.7650627	8227.520349
0	52.04	2	0	190	0.3371631	664.9547515	8225.258577
0	362.09	2	0	190	0.3371631	664.9547515	8225.258577
1	20.01	1	0	202	0.337238413	663.752778	8227.235133
1	51.81	1	0	202	0.337238413	663.752778	8227.235133
0	432.69	1	0	202	0.337238413	663.752778	8227.235133
0	16.06	4	1	78	0.337405552	690.2612593	8233.077946
0	445.93	4	1	78	0.337405552	690.2612593	8233.077946
0	22.24	1	0	486	0.337465985	659.0992322	8249.249685
0	305.52	1	0	486	0.337465985	659.0992322	8249.249685
1	227.53	2	0	478	0.337529979	657.0361338	8247.646633
0	17.67	3	0	576	0.337777471	663.0967775	8249.26205
0	60.18	3	0	576	0.337777471	663.0967775	8249.26205
0	312.61	3	0	576	0.337777471	663.0967775	8249.26205
0	485.05	1	0	504	0.338040606	657.7873812	8247.462036
0	6.37	1	1	93	0.33829421	690.5939733	8231.127323
0	42.15	1	1	93	0.33829421	690.5939733	8231.127323
0	283.31	1	1	93	0.33829421	690.5939733	8231.127323
0	386.4	5	1	600	0.338327536	662.3348318	8248.573026
1	34.4	4	1	571	0.338438872	663.1562406	8249.26411
1	423.23	4	1	571	0.338438872	663.1562406	8249.26411
0	11.83	1	1	88	0.338519792	689.8125777	8234.629426
0	378.25	1	1	88	0.338519792	689.8125777	8234.629426
1	22.11	3	0	102	0.339078113	687.6136853	8237.404112
1	325.62	3	0	102	0.339078113	687.6136853	8237.404112
0	531.04	2	1	495	0.339182141	658.8371757	8248.240594
0	184.69	4	1	495	0.339775871	659.0945183	8249.330899
0	45.63	2	0	510	0.339955258	657.7076626	8247.421607
0	502	2	0	510	0.339955258	657.7076626	8247.421607
0	197.54	1	0	538	0.340234249	661.2978595	8247.552036
1	53.94	1	0	550	0.340354551	661.6269486	8249.850359
1	480.06	1	0	550	0.340354551	661.6269486	8249.850359
0	202.92	1	0	485	0.34040986	658.9332896	8249.672531
0	47.31	3	1	576	0.34074193	662.7902393	8248.870448
0	188.57	3	1	576	0.34074193	662.7902393	8248.870448
0	494.78	3	1	576	0.34074193	662.7902393	8248.870448
0	24.54	2	1	95	0.340922889	690.3222405	8231.206446
0	299.05	2	1	95	0.340922889	690.3222405	8231.206446
0	46.81	3	0	185	0.341123382	664.7772148	8225.108636
0	296.55	3	0	185	0.341123382	664.7772148	8225.108636
0	25.89	1	0	492	0.341175101	658.8656954	8249.045561
0	463.99	1	0	492	0.341175101	658.8656954	8249.045561
0	19.12	4	0	525	0.341346339	660.2246664	8247.808294
0	423.13	4	0	525	0.341346339	660.2246664	8247.808294
0	24.24	4	0	112	0.34146349	687.7541744	8239.650905
0	347.6	4	0	112	0.34146349	687.7541744	8239.650905
0	34.59	1	0	92	0.341543963	690.5936035	8231.500049
0	369.81	1	0	92	0.341543963	690.5936035	8231.500049
0	191.1	5	0	197	0.341717421	663.1068373	8227.807013
1	225.69	5	0	197	0.341717421	663.1068373	8227.807013
1	34.59	1	0	574	0.341743883	662.2912031	8247.506007
0	353.91	1	0	574	0.341743883	662.2912031	8247.506007
1	31.11	5	1	173	0.341833049	664.998826	8223.844551
0	449.18	5	1	173	0.341833049	664.998826	8223.844551
0	26.28	5	0	199	0.342383766	659.7284271	8229.95396
0	572.27	5	0	199	0.342383766	659.7284271	8229.95396
0	17.02	5	1	118	0.342565697	687.4224378	8236.386515
1	432.95	5	1	118	0.342565697	687.4224378	8236.386515
1	34.66	5	1	503	0.342586495	658.3248145	8247.421217
0	411.01	5	1	503	0.342586495	658.3248145	8247.421217
0	10.81	4	1	93	0.342678691	687.8385437	8237.42518
0	302.2	4	1	93	0.342678691	687.8385437	8237.42518
0	35.18	5	1	484	0.342758443	658.0776852	8247.143121
0	212.68	5	1	484	0.342758443	658.0776852	8247.143121
0	515.51	5	1	484	0.342758443	658.0776852	8247.143121
0	35.71	3	0	554	0.342814623	661.8405278	8247.257783
1	276.58	3	0	554	0.342814623	661.8405278	8247.257783
1	16.75	1	0	483	0.342818397	658.9292152	8249.409723
1	421.65	1	0	483	0.342818397	658.9292152	8249.409723
1	183.74	3	0	179	0.34297104	665.6631516	8224.012284
0	556.64	3	0	179	0.34297104	665.6631516	8224.012284
1	7.49	2	0	84	0.343085041	690.5684392	8231.320313
0	197.08	2	0	84	0.343085041	690.5684392	8231.320313
1	230.98	2	0	191	0.343323459	663.0287475	8228.298582
1	25.56	4	1	94	0.343448538	690.5128056	8231.642827
0	52.69	4	1	94	0.343448538	690.5128056	8231.642827
0	450.46	4	1	94	0.343448538	690.5128056	8231.642827
0	41.26	1	1	581	0.343529369	663.5674206	8249.811338
0	282.16	1	1	581	0.343529369	663.5674206	8249.811338
1	58.87	1	0	606	0.343573658	662.7860812	8248.251593
0	18.1	5	1	580	0.343612765	662.6098724	8249.002216
0	58.67	5	1	580	0.343612765	662.6098724	8249.002216
0	409.17	5	1	580	0.343612765	662.6098724	8249.002216
0	17.54	3	1	522	0.343801946	658.7391676	8246.181039
0	249.24	3	1	522	0.343801946	658.7391676	8246.181039
0	53.94	2	0	199	0.343872522	664.9780981	8225.608173
0	417.08	2	0	199	0.343872522	664.9780981	8225.608173
0	550.46	1	0	485	0.343900583	658.8740336	8249.342446
0	179.57	4	0	508	0.34427411	657.8884067	8247.422239
0	550	4	0	508	0.34427411	657.8884067	8247.422239
1	37.48	4	0	512	0.344326483	658.5102036	8246.97447
0	263.93	4	0	512	0.344326483	658.5102036	8246.97447
0	31.31	1	0	565	0.344851021	662.4942619	8249.511274
0	372.6	1	0	565	0.344851021	662.4942619	8249.511274
0	27.89	4	0	592	0.345147093	663.3300748	8248.075145
0	55.98	4	0	592	0.345147093	663.3300748	8248.075145
0	286.86	4	0	592	0.345147093	663.3300748	8248.075145
0	19.51	3	0	191	0.345383467	661.6864108	8229.157968
0	313.21	3	0	191	0.345383467	661.6864108	8229.157968
0	29.01	4	0	544	0.345390619	662.4142494	8246.433997
0	354.57	4	0	544	0.345390619	662.4142494	8246.433997
1	27.56	3	0	187	0.345681107	662.782174	8227.926706
0	291.26	3	0	187	0.345681107	662.782174	8227.926706
0	194.81	1	0	592	0.345721336	662.4076653	8248.87403
0	49.67	1	0	184	0.345821722	665.2140693	8224.59357
0	500.49	1	0	184	0.345821722	665.2140693	8224.59357
0	19.45	4	0	213	0.345936254	656.5503167	8233.582918
0	426.38	4	0	213	0.345936254	656.5503167	8233.582918
0	139.65	5	1	112	0.346006589	687.3856421	8237.194815
0	269.32	5	1	112	0.346006589	687.3856421	8237.194815
0	28.84	1	0	554	0.346019713	660.8431064	8247.231656
0	580.49	1	0	554	0.346019713	660.8431064	8247.231656
1	319.12	2	0	95	0.346037808	690.567468	8231.444746
1	19.45	4	0	579	0.346087647	662.4772934	8247.695452
0	58.97	4	0	579	0.346087647	662.4772934	8247.695452
0	425.92	4	0	579	0.346087647	662.4772934	8247.695452
0	24.77	4	0	492	0.346136735	659.1510859	8248.339586
0	316.66	4	0	492	0.346136735	659.1510859	8248.339586
1	45.93	1	0	101	0.346227189	687.7837373	8237.393667
1	423.09	1	0	101	0.346227189	687.7837373	8237.393667
0	6.41	3	1	587	0.34657378	663.4312586	8249.006203
1	58.61	3	1	587	0.34657378	663.4312586	8249.006203
0	344.35	3	1	587	0.34657378	663.4312586	8249.006203
1	38.5	3	1	436	0.346866919	655.6166296	8245.479926
0	398.49	3	1	436	0.346866919	655.6166296	8245.479926
0	13.5	5	0	204	0.346882867	656.8166526	8232.813139
0	256.41	5	0	204	0.346882867	656.8166526	8232.813139
0	479.24	5	0	204	0.346882867	656.8166526	8232.813139
0	35.05	3	1	90	0.347601506	689.3041388	8234.982587
0	349.38	3	1	90	0.347601506	689.3041388	8234.982587
1	31.11	1	0	119	0.347724784	687.5106615	8236.573889
1	372.4	1	0	119	0.347724784	687.5106615	8236.573889
0	41.79	1	0	195	0.347798595	661.7553752	8229.096238
0	392.12	1	0	195	0.347798595	661.7553752	8229.096238
0	24.97	4	0	610	0.347831928	663.7507802	8248.436745
0	402.1	4	0	610	0.347831928	663.7507802	8248.436745
0	12.45	4	0	557	0.348169657	660.5636853	8246.851553
0	192.08	4	0	557	0.348169657	660.5636853	8246.851553
1	236.1	4	0	557	0.348169657	660.5636853	8246.851553
0	30.58	3	0	193	0.34819006	660.5612157	8229.14978
0	391.36	3	0	193	0.34819006	660.5612157	8229.14978
1	396.88	4	0	207	0.348400291	659.888534	8229.85745
1	48.98	5	0	197	0.348450414	683.070449	8238.840896
1	463.44	5	0	197	0.348450414	683.070449	8238.840896
0	18.76	2	1	214	0.348720152	658.3729511	8231.403227
0	18.76	2	1	214	0.348720152	658.3729511	8231.403227
0	370.83	2	1	214	0.348720152	658.3729511	8231.403227
0	73.23	5	1	491	0.348926339	658.9176789	8248.880198
0	421.65	5	1	491	0.348926339	658.9176789	8248.880198
0	17.97	2	1	186	0.349019679	664.8028523	8225.287712
0	514.42	2	1	186	0.349019679	664.8028523	8225.287712
0	349.8	3	1	622	0.349159197	663.4637279	8249.624218
0	34.53	1	0	555	0.349246178	661.2850803	8246.977631
0	299.57	1	0	555	0.349246178	661.2850803	8246.977631
0	28.65	4	1	531	0.349280055	662.5640239	8245.879113
0	64.65	4	1	531	0.349280055	662.5640239	8245.879113
0	168.23	4	1	531	0.349280055	662.5640239	8245.879113
0	496.62	4	1	531	0.349280055	662.5640239	8245.879113
0	11.1	5	1	197	0.349545505	662.4227893	8228.272792
0	383.08	5	1	197	0.349545505	662.4227893	8228.272792
0	55.85	1	0	83	0.349571315	690.4210589	8233.08121
0	261.3	1	0	83	0.349571315	690.4210589	8233.08121
0	22.47	3	1	195	0.349692822	665.3149068	8224.873787
1	30.72	3	1	195	0.349692822	665.3149068	8224.873787
0	462.12	3	1	195	0.349692822	665.3149068	8224.873787
0	37.22	4	0	198	0.349713226	662.3309136	8228.451545
0	180.88	4	0	198	0.349713226	662.3309136	8228.451545
0	217.21	4	0	198	0.349713226	662.3309136	8228.451545
0	486.17	4	0	198	0.349713226	662.3309136	8228.451545
0	432.39	3	1	457	0.34995894	655.6367572	8247.01314
0	81.21	5	0	86	0.350187505	689.5428556	8234.560902
0	493.43	5	0	86	0.350187505	689.5428556	8234.560902
0	47.4	5	0	185	0.350515568	662.9948593	8228.075125
0	431.08	5	0	185	0.350515568	662.9948593	8228.075125
0	472.08	1	1	183	0.350754753	665.1754158	8224.152362
1	38.93	4	0	222	0.350926441	658.1639688	8232.079117
0	309.63	4	0	222	0.350926441	658.1639688	8232.079117
0	248.52	4	0	530	0.350960549	659.2490464	8246.238812
0	412.09	5	1	213	0.351032755	658.9274022	8230.379535
0	367.21	5	1	228	0.35126775	657.3280807	8233.047926
0	14.88	1	0	567	0.351687295	662.9667468	8249.189857
0	210.78	1	0	567	0.351687295	662.9667468	8249.189857
1	24.15	4	0	442	0.351793156	655.1196258	8246.94766
0	50.13	4	0	442	0.351793156	655.1196258	8246.94766
0	322.5	4	0	442	0.351793156	655.1196258	8246.94766
1	32.85	1	0	195	0.351803033	689.0368929	8242.468104
1	7.95	4	0	558	0.352068221	661.8163535	8250.113353
1	23.78	4	0	558	0.352068221	661.8163535	8250.113353
1	58.54	4	0	558	0.352068221	661.8163535	8250.113353
1	189.06	4	0	558	0.352068221	661.8163535	8250.113353
1	446.06	4	0	558	0.352068221	661.8163535	8250.113353
0	31.64	5	0	207	0.352131798	659.3069456	8230.225752
0	449.84	5	0	207	0.352131798	659.3069456	8230.225752
1	28.06	2	0	96	0.35220732	690.680263	8230.949299
0	445.27	2	0	96	0.35220732	690.680263	8230.949299
1	12.94	2	0	203	0.352502314	663.8886	8227.266904
1	301.18	2	0	203	0.352502314	663.8886	8227.266904
0	27.53	3	0	494	0.352567679	657.1842822	8247.458905
0	414.78	3	0	494	0.352567679	657.1842822	8247.458905
0	19.78	5	1	527	0.352958472	659.217976	8246.122422
0	48.16	5	1	527	0.352958472	659.217976	8246.122422
0	304.17	5	1	527	0.352958472	659.217976	8246.122422
1	505.62	2	0	173	0.353066842	665.4203237	8224.113977
0	51.77	5	1	147	0.353204163	688.0592071	8241.740302
0	392.58	5	1	147	0.353204163	688.0592071	8241.740302
0	498.52	2	1	176	0.353252163	665.5075111	8224.013577
1	22.17	4	0	188	0.353343562	663.5387518	8227.695783
1	52.27	4	0	188	0.353343562	663.5387518	8227.695783
0	314.82	4	0	188	0.353343562	663.5387518	8227.695783
0	40.97	5	0	79	0.353448978	690.3786642	8233.164699
0	487.32	5	0	79	0.353448978	690.3786642	8233.164699
0	212.81	4	0	466	0.353501093	656.1457002	8247.063817
0	320.43	4	0	466	0.353501093	656.1457002	8247.063817
1	29.07	5	1	177	0.353511761	664.8583256	8225.005483
0	29.07	5	1	177	0.353511761	664.8583256	8225.005483
0	368.79	5	1	177	0.353511761	664.8583256	8225.005483
0	11.76	1	1	524	0.353525282	659.7401489	8248.4922
0	387.22	1	1	524	0.353525282	659.7401489	8248.4922
0	483.21	1	1	509	0.353887483	659.6043322	8248.539848
0	9.59	1	0	596	0.353965094	663.4472877	8248.061897
0	52.63	1	0	596	0.353965094	663.4472877	8248.061897
0	388.6	1	0	596	0.353965094	663.4472877	8248.061897
0	58.11	4	0	199	0.354100576	659.9976763	8229.798183
0	344.09	4	0	199	0.354100576	659.9976763	8229.798183
0	9.17	4	0	125	0.354226246	687.4806043	8236.274609
0	461.4	4	0	125	0.354226246	687.4806043	8236.274609
0	23	2	0	486	0.354424635	657.0680718	8247.558589
0	308.44	2	0	486	0.354424635	657.0680718	8247.558589
1	26.12	3	1	204	0.354557587	658.8179151	8230.292078
1	434.1	3	1	204	0.354557587	658.8179151	8230.292078
0	54.2	5	1	502	0.354669664	658.8133898	8248.477769
0	316.52	5	1	502	0.354669664	658.8133898	8248.477769
0	26.97	3	0	500	0.35469914	659.1922322	8249.2245
1	58.8	3	0	500	0.35469914	659.1922322	8249.2245
0	306.64	3	0	500	0.35469914	659.1922322	8249.2245
1	47.57	3	0	123	0.354708468	687.407694	8236.543819
0	258.44	3	0	123	0.354708468	687.407694	8236.543819
0	50.82	2	1	582	0.354741815	662.5862179	8249.144337
0	206.8	2	1	582	0.354741815	662.5862179	8249.144337
0	554.76	2	1	582	0.354741815	662.5862179	8249.144337
0	70.7	2	0	201	0.354859446	664.0010769	8226.676296
0	351.64	2	0	201	0.354859446	664.0010769	8226.676296
1	241.43	4	0	497	0.355054593	658.6644639	8247.273029
1	41.33	3	1	195	0.355194426	663.7347798	8226.978044
0	369.02	3	1	195	0.355194426	663.7347798	8226.978044
0	19.12	5	0	524	0.355649976	658.7777106	8246.285504
0	54.76	5	0	524	0.355649976	658.7777106	8246.285504
0	303.84	5	0	524	0.355649976	658.7777106	8246.285504
0	20.2	3	1	575	0.355681454	662.7841587	8249.559786
0	368.59	3	1	575	0.355681454	662.7841587	8249.559786
0	8.08	2	0	573	0.355750478	662.4709352	8249.442893
0	43.66	2	0	573	0.355750478	662.4709352	8249.442893
0	444.61	2	0	573	0.355750478	662.4709352	8249.442893
1	180.45	2	0	214	0.355893768	658.6209999	8231.129112
0	10.84	1	0	490	0.356364711	658.8366743	8248.841772
1	64.72	1	0	490	0.356364711	658.8366743	8248.841772
0	368.63	1	0	490	0.356364711	658.8366743	8248.841772
0	227.33	4	1	93	0.356590018	689.1465951	8234.96642
0	13.37	5	1	215	0.356753788	658.3404844	8231.251942
0	510.35	5	1	215	0.356753788	658.3404844	8231.251942
0	266.1	2	1	212	0.356862083	658.2167638	8231.489419
1	28.15	3	0	187	0.356972505	664.8826179	8224.446637
1	45.96	3	0	187	0.356972505	664.8826179	8224.446637
1	542.74	3	0	187	0.356972505	664.8826179	8224.446637
0	368.2	5	1	105	0.356998977	687.5183103	8237.384061
0	301.22	3	1	198	0.357106202	662.5731974	8228.43881
0	31.41	4	0	93	0.357180537	690.6790969	8231.136751
0	391.98	4	0	93	0.357180537	690.6790969	8231.136751
0	423.46	4	0	212	0.357261421	658.3672896	8231.303573
0	16.29	5	0	569	0.357377143	661.2549694	8246.881464
0	39.62	5	0	569	0.357377143	661.2549694	8246.881464
0	441.79	5	0	569	0.357377143	661.2549694	8246.881464
0	24.77	3	0	607	0.35747336	663.7063682	8249.396738
0	541.2	3	0	607	0.35747336	663.7063682	8249.396738
0	19.48	2	1	74	0.357553389	689.9314558	8233.287956
0	310.64	2	1	74	0.357553389	689.9314558	8233.287956
0	23.82	1	0	118	0.357651785	687.5716579	8236.342727
1	318.4	1	0	118	0.357651785	687.5716579	8236.342727
0	32.03	4	1	587	0.357769059	663.1185286	8249.469476
1	32.03	4	1	587	0.357769059	663.1185286	8249.469476
0	292.71	4	1	587	0.357769059	663.1185286	8249.469476
0	394.91	3	0	597	0.357769059	663.1116089	8249.47483
0	16.26	1	0	183	0.357975007	664.9449595	8224.288859
1	395.7	1	0	183	0.357975007	664.9449595	8224.288859
0	46.29	1	0	493	0.357998124	658.9370156	8248.969932
0	466.46	1	0	493	0.357998124	658.9370156	8248.969932
0	7.23	5	1	464	0.358205308	658.8581518	8243.507983
0	58.9	5	1	464	0.358205308	658.8581518	8243.507983
1	58.9	5	1	464	0.358205308	658.8581518	8243.507983
0	385.55	5	1	464	0.358205308	658.8581518	8243.507983
1	34.2	1	0	211	0.358505141	658.9248746	8230.918429
0	349.41	1	0	211	0.358505141	658.9248746	8230.918429
1	31.8	4	0	99	0.358601754	687.8048314	8237.569008
0	420.37	4	0	99	0.358601754	687.8048314	8237.569008
1	41.13	4	0	610	0.358632508	662.5404458	8248.425436
0	454.83	4	0	610	0.358632508	662.5404458	8248.425436
0	16.92	1	0	540	0.358909229	659.0022192	8246.477518
0	53.65	1	0	540	0.358909229	659.0022192	8246.477518
0	416.03	1	0	540	0.358909229	659.0022192	8246.477518
1	20.4	5	0	182	0.359137616	665.2963172	8224.043466
0	359.53	5	0	182	0.359137616	665.2963172	8224.043466
0	8.51	4	1	552	0.359211516	662.2753872	8246.665362
0	389.45	4	1	552	0.359211516	662.2753872	8246.665362
0	10.91	3	0	492	0.359213389	658.9554783	8249.286649
0	370.89	3	0	492	0.359213389	658.9554783	8249.286649
0	27.3	5	1	150	0.359322877	688.1441361	8241.836359
0	275.03	5	1	150	0.359322877	688.1441361	8241.836359
0	413.3	5	1	150	0.359322877	688.1441361	8241.836359
0	24.67	5	0	571	0.359439953	662.8260519	8250.107725
0	58.74	5	0	571	0.359439953	662.8260519	8250.107725
0	404.96	5	0	571	0.359439953	662.8260519	8250.107725
0	50	1	0	195	0.359626773	664.7068857	8225.836258
0	512.16	1	0	195	0.359626773	664.7068857	8225.836258
1	25.13	1	0	499	0.359810562	658.7396986	8247.294853
0	317.05	1	0	499	0.359810562	658.7396986	8247.294853
0	299.31	4	0	206	0.359907588	658.8734909	8230.49176
0	23.42	2	1	92	0.359953365	687.8392442	8237.599158
0	51.94	2	1	92	0.359953365	687.8392442	8237.599158
0	263.53	2	1	92	0.359953365	687.8392442	8237.599158
0	304.66	2	1	92	0.359953365	687.8392442	8237.599158
1	36.43	1	0	535	0.359992115	659.1219865	8246.43325
0	354.66	1	0	535	0.359992115	659.1219865	8246.43325
0	9.92	2	1	190	0.360000004	663.3735161	8227.42416
1	235.97	2	1	190	0.360000004	663.3735161	8227.42416
1	248.26	2	1	190	0.360000004	663.3735161	8227.42416
0	40.77	4	0	500	0.360046839	658.4394626	8247.304472
0	572.5	4	0	500	0.360046839	658.4394626	8247.304472
0	585.28	1	0	104	0.361037312	690.4002395	8230.88445
0	235.97	3	0	203	0.361237783	656.3313461	8233.139813
0	298.23	3	0	121	0.361485216	687.5597835	8236.203743
1	26.35	4	0	186	0.361636395	664.9624782	8224.850646
1	542.77	4	0	186	0.361636395	664.9624782	8224.850646
0	50.66	3	1	220	0.361981507	656.8330327	8233.282982
0	241.56	3	1	220	0.361981507	656.8330327	8233.282982
1	48.36	4	1	216	0.362024642	658.3524439	8231.636613
0	483.05	4	1	216	0.362024642	658.3524439	8231.636613
0	455.85	1	0	570	0.362041655	663.0243821	8249.187612
1	49.31	3	0	182	0.362324603	663.0667971	8227.874504
0	266.92	3	0	182	0.362324603	663.0667971	8227.874504
0	25.53	2	0	105	0.362330346	687.9191585	8236.549884
0	20.73	4	1	557	0.362426133	661.8995004	8246.551409
0	227.6	4	1	557	0.362426133	661.8995004	8246.551409
0	55.39	1	1	406	0.36263577	654.7672259	8246.345853
0	424.51	1	1	406	0.36263577	654.7672259	8246.345853
0	434.79	2	0	592	0.362755792	663.1347156	8248.696989
0	11.4	2	1	484	0.362835813	658.917049	8248.770777
0	293.53	2	1	484	0.362835813	658.917049	8248.770777
1	517.94	5	0	185	0.362980326	689.2252766	8242.38508
0	44.48	3	0	546	0.362989701	661.3495986	8247.137118
0	159.3	3	0	546	0.362989701	661.3495986	8247.137118
0	387.09	4	1	211	0.36306446	656.7825247	8233.144594
0	9.36	3	1	562	0.363367907	662.0817923	8249.571684
0	554.76	3	1	562	0.363367907	662.0817923	8249.571684
0	20.01	3	0	443	0.363447345	655.5603929	8245.496046
0	259.99	3	0	443	0.363447345	655.5603929	8245.496046
0	43.46	4	0	487	0.363637397	658.5503402	8247.861977
0	43.56	4	0	487	0.363637397	658.5503402	8247.861977
0	435.05	4	0	487	0.363637397	658.5503402	8247.861977
0	524.44	3	1	447	0.363807022	655.8070478	8247.249627
0	252.07	3	1	81	0.363924109	690.5491627	8231.826081
0	35.48	4	0	542	0.364213588	662.4382535	8246.052952
0	309.79	4	0	542	0.364213588	662.4382535	8246.052952
0	38.96	1	0	205	0.364578913	658.7278621	8230.54037
0	308.05	1	0	205	0.364578913	658.7278621	8230.54037
0	7.72	3	1	182	0.364611569	665.5417931	8224.274562
0	43.36	3	1	182	0.364611569	665.5417931	8224.274562
0	284.72	3	1	182	0.364611569	665.5417931	8224.274562
0	22.63	1	0	575	0.364907334	662.4383808	8247.654123
0	330.62	1	0	575	0.364907334	662.4383808	8247.654123
0	46.65	4	0	98	0.364975183	690.729856	8231.496924
0	372.9	4	0	98	0.364975183	690.729856	8231.496924
0	24.87	3	0	601	0.365247502	662.9163638	8248.194584
0	469.19	3	0	601	0.365247502	662.9163638	8248.194584
0	320.17	3	1	222	0.365292773	656.7091367	8233.374532
0	22.7	4	1	179	0.365361199	664.8601976	8225.02196
0	455.03	4	1	179	0.365361199	664.8601976	8225.02196
0	15.83	3	0	611	0.365460619	663.574202	8248.168919
0	236.1	3	0	611	0.365460619	663.574202	8248.168919
0	384.95	2	0	119	0.365717583	687.657773	8236.251303
1	25.95	2	0	103	0.365835347	687.8911459	8236.507994
0	321.06	2	0	103	0.365835347	687.8911459	8236.507994
1	32	3	0	553	0.365948655	662.1997805	8250.089479
1	54.43	3	0	553	0.365948655	662.1997805	8250.089479
1	426.15	3	0	553	0.365948655	662.1997805	8250.089479
0	16.49	4	1	457	0.365957649	655.663684	8247.101756
0	310.55	4	1	457	0.365957649	655.663684	8247.101756
0	41.89	3	0	95	0.366027902	689.068787	8234.969268
1	193.89	3	0	95	0.366027902	689.068787	8234.969268
1	333.48	3	0	95	0.366027902	689.068787	8234.969268
0	481.37	3	0	95	0.366027902	689.068787	8234.969268
0	189.29	4	1	88	0.366031132	689.3891327	8234.490264
0	355.19	4	1	88	0.366031132	689.3891327	8234.490264
0	236.3	3	0	490	0.366324118	658.8954546	8248.247258
1	452.3	3	0	490	0.366324118	658.8954546	8248.247258
1	51.87	2	1	184	0.3666847	664.655384	8225.335044
0	316.62	2	1	184	0.3666847	664.655384	8225.335044
1	239.98	5	1	184	0.36672148	664.4274469	8225.623412
0	432.52	5	1	184	0.36672148	664.4274469	8225.623412
0	473.09	5	0	530	0.366940703	658.8154056	8246.417526
0	21.06	2	0	586	0.367032944	661.5067479	8250.523186
1	47.63	2	0	586	0.367032944	661.5067479	8250.523186
0	304.57	2	0	586	0.367032944	661.5067479	8250.523186
0	476.25	4	0	78	0.367099696	690.1223337	8233.176791
1	19.45	4	1	250	0.367839931	691.1170441	8241.675676
0	172.8	4	1	250	0.367839931	691.1170441	8241.675676
0	37.42	3	0	502	0.36785365	659.4879139	8248.408503
0	194.09	3	0	502	0.36785365	659.4879139	8248.408503
0	601.35	3	0	502	0.36785365	659.4879139	8248.408503
1	24.18	3	1	102	0.367956461	687.9297478	8239.433528
0	444.55	3	1	102	0.367956461	687.9297478	8239.433528
0	28.58	4	0	194	0.368031467	689.3107708	8242.549284
1	319.42	4	0	194	0.368031467	689.3107708	8242.549284
0	365.11	5	1	121	0.368392979	687.0692649	8237.925318
1	16.36	2	0	186	0.368478026	664.3429129	8225.699722
0	232.59	3	0	604	0.3686583	663.7149022	8249.480001
0	51.02	1	0	80	0.368896208	690.6221454	8231.299909
0	28.52	1	0	609	0.3689059	663.2949671	8249.476431
0	51.25	1	0	609	0.3689059	663.2949671	8249.476431
0	336.63	1	0	609	0.3689059	663.2949671	8249.476431
0	25.53	3	1	462	0.369039776	655.5850395	8246.961529
0	430.52	3	1	462	0.369039776	655.5850395	8246.961529
0	282.39	3	0	199	0.369169746	664.0653713	8227.182244
1	27.23	2	0	558	0.369191147	661.8112213	8250.159996
1	429.57	2	0	558	0.369191147	661.8112213	8250.159996
0	29.11	4	1	219	0.369339363	658.4699332	8231.421169
1	427.63	4	1	219	0.369339363	658.4699332	8231.421169
0	16.43	4	0	434	0.369393694	655.7162634	8245.405021
0	298.23	4	0	434	0.369393694	655.7162634	8245.405021
0	448.72	4	1	83	0.369743255	689.8134708	8234.685783
1	22.8	2	0	588	0.369886676	661.5172163	8250.55561
1	54.86	2	0	588	0.369886676	661.5172163	8250.55561
1	450.13	2	0	588	0.369886676	661.5172163	8250.55561
1	58.87	1	0	601	0.370140395	663.6533203	8249.28668
1	22.63	2	0	257	0.370521127	688.7391838	8248.565245
0	413.37	2	0	257	0.370521127	688.7391838	8248.565245
1	34.1	1	0	499	0.370560308	659.3435225	8248.282506
0	338.76	1	0	499	0.370560308	659.3435225	8248.282506
0	47.27	3	0	109	0.370647843	687.5330267	8236.463912
0	292.41	3	0	109	0.370647843	687.5330267	8236.463912
0	15.24	4	1	582	0.370663505	663.389466	8249.125117
0	191.82	4	1	582	0.370663505	663.389466	8249.125117
0	224.21	4	1	582	0.370663505	663.389466	8249.125117
0	496.65	4	1	582	0.370663505	663.389466	8249.125117
0	46.42	4	0	231	0.371352769	657.2480742	8233.361158
0	239.29	4	0	231	0.371352769	657.2480742	8233.361158
0	467.25	4	0	231	0.371352769	657.2480742	8233.361158
1	18.4	5	1	574	0.371467164	662.47146	8250.262811
1	47.77	5	1	574	0.371467164	662.47146	8250.262811
0	287.75	5	1	574	0.371467164	662.47146	8250.262811
0	33.51	4	0	221	0.371681779	657.1260579	8233.473649
0	425.26	4	0	221	0.371681779	657.1260579	8233.473649
0	40.9	4	0	584	0.371712979	662.0274182	8247.26885
0	250.26	4	0	584	0.371712979	662.0274182	8247.26885
0	48.19	3	0	197	0.371892793	683.1617031	8238.867316
0	271.06	3	0	197	0.371892793	683.1617031	8238.867316
0	39.13	4	0	90	0.372088955	689.1907411	8234.998446
0	540.34	4	0	90	0.372088955	689.1907411	8234.998446
0	32.88	2	0	611	0.372241932	663.3464794	8249.449452
0	57.23	2	0	611	0.372241932	663.3464794	8249.449452
0	247.67	2	0	611	0.372241932	663.3464794	8249.449452
0	8.77	4	0	577	0.372441854	662.9121468	8248.738768
0	36.6	4	0	577	0.372441854	662.9121468	8248.738768
0	52.04	4	0	577	0.372441854	662.9121468	8248.738768
0	253.22	4	0	577	0.372441854	662.9121468	8248.738768
1	41.75	1	1	364	0.372536444	691.3953878	8248.607409
0	294.65	1	1	364	0.372536444	691.3953878	8248.607409
0	19.58	5	1	505	0.372816125	659.6117984	8247.818699
0	50.26	5	1	505	0.372816125	659.6117984	8247.818699
0	218.59	5	1	505	0.372816125	659.6117984	8247.818699
0	222.83	5	1	505	0.372816125	659.6117984	8247.818699
0	548	5	1	505	0.372816125	659.6117984	8247.818699
0	42.64	5	0	532	0.372935127	658.7337877	8246.236461
0	541.62	5	0	532	0.372935127	658.7337877	8246.236461
1	9.03	1	0	503	0.373045954	659.7419079	8247.823923
0	18.89	1	0	503	0.373045954	659.7419079	8247.823923
0	230.52	1	0	503	0.373045954	659.7419079	8247.823923
0	8.74	4	1	448	0.373088557	655.2582679	8247.014499
0	41.69	4	1	448	0.373088557	655.2582679	8247.014499
0	450.82	4	1	448	0.373088557	655.2582679	8247.014499
0	38.8	1	0	500	0.373108227	659.2554312	8249.243506
0	277.27	1	0	500	0.373108227	659.2554312	8249.243506
0	35.74	3	0	547	0.373170625	661.0911696	8248.2408
0	275.3	3	0	547	0.373170625	661.0911696	8248.2408
0	26.48	4	1	541	0.373304795	659.9152886	8246.612007
0	206.83	4	1	541	0.373304795	659.9152886	8246.612007
0	483.05	4	1	541	0.373304795	659.9152886	8246.612007
1	37.09	2	0	215	0.373482377	657.0468182	8233.626668
0	291.2	2	0	215	0.373482377	657.0468182	8233.626668
0	75.95	1	1	590	0.373525827	662.9319332	8248.530346
0	243.27	1	1	590	0.373525827	662.9319332	8248.530346
0	30.32	1	0	223	0.373538879	657.210364	8233.561993
0	255.39	1	0	223	0.373538879	657.210364	8233.561993
0	27.53	5	0	104	0.373595322	687.8784089	8239.638999
0	349.24	5	0	104	0.373595322	687.8784089	8239.638999
0	35.25	5	1	514	0.373910115	659.6944294	8248.408381
0	262.29	5	1	514	0.373910115	659.6944294	8248.408381
0	50.39	5	1	488	0.373927374	658.7487989	8247.908029
0	383.57	5	1	488	0.373927374	658.7487989	8247.908029
0	14.82	4	0	508	0.374002494	658.880945	8245.998286
0	57.95	4	0	508	0.374002494	658.880945	8245.998286
0	543.82	4	0	508	0.374002494	658.880945	8245.998286
1	446.19	2	0	428	0.374219361	655.1832148	8245.716885
0	34.69	3	0	206	0.374314719	658.5216509	8231.114962
0	368.04	3	0	206	0.374314719	658.5216509	8231.114962
0	55.52	4	0	447	0.374516349	655.3022738	8246.974036
0	433.94	4	0	447	0.374516349	655.3022738	8246.974036
1	29.73	1	1	184	0.374946809	664.2928114	8225.934769
1	32.06	1	1	184	0.374946809	664.2928114	8225.934769
1	365.05	1	1	184	0.374946809	664.2928114	8225.934769
0	396.45	1	1	184	0.374946809	664.2928114	8225.934769
0	18.89	3	1	565	0.375481581	662.6384627	8249.72898
1	225.59	3	1	565	0.375481581	662.6384627	8249.72898
0	342.84	3	1	565	0.375481581	662.6384627	8249.72898
1	25.2	3	0	199	0.375522265	664.0639165	8226.983
1	49.21	3	0	199	0.375522265	664.0639165	8226.983
0	301.18	3	0	199	0.375522265	664.0639165	8226.983
0	524.18	3	0	199	0.375522265	664.0639165	8226.983
0	49.41	1	1	201	0.375534979	659.6354372	8229.699238
0	372.93	1	1	201	0.375534979	659.6354372	8229.699238
0	462.75	5	0	199	0.375542293	659.5726691	8229.431903
0	230.39	5	1	149	0.37562084	688.2635227	8241.905087
0	516.62	5	0	149	0.37562084	688.2468173	8241.910534
1	15.14	5	1	568	0.37606877	662.7957497	8250.134057
0	337.88	5	1	568	0.37606877	662.7957497	8250.134057
0	7.03	5	1	526	0.376620458	659.3245479	8246.286054
0	48.39	5	1	526	0.376620458	659.3245479	8246.286054
0	362.81	5	1	526	0.376620458	659.3245479	8246.286054
0	204.8	1	0	183	0.377220028	664.9559721	8225.165924
0	24.18	3	0	572	0.377646855	662.5678192	8249.332974
0	405.55	3	0	572	0.377646855	662.5678192	8249.332974
0	562.16	2	0	116	0.377660443	687.2878018	8237.213511
1	252.92	3	0	495	0.377674191	658.7638108	8248.295749
0	508.64	3	0	495	0.377674191	658.7638108	8248.295749
0	34.03	4	0	543	0.377766298	661.1334477	8247.774945
1	289.06	4	0	543	0.377766298	661.1334477	8247.774945
0	277.4	2	0	525	0.378032616	659.7349368	8247.010204
0	19.91	5	1	506	0.378060296	659.2184497	8248.704678
0	229.07	5	1	506	0.378060296	659.2184497	8248.704678
0	51.84	3	1	559	0.378125092	660.8080076	8246.893694
0	372.96	3	1	559	0.378125092	660.8080076	8246.893694
0	38.21	2	0	196	0.378541413	660.2987139	8229.311587
0	382.06	2	0	196	0.378541413	660.2987139	8229.311587
0	28.48	1	0	492	0.378575254	657.1656322	8247.52009
0	282.59	1	0	492	0.378575254	657.1656322	8247.52009
1	180.03	5	1	188	0.378669278	664.5252923	8225.872401
0	214.72	5	1	188	0.378669278	664.5252923	8225.872401
0	221.32	5	1	188	0.378669278	664.5252923	8225.872401
0	259.82	5	1	188	0.378669278	664.5252923	8225.872401
0	493.17	2	0	204	0.379209333	663.9126681	8226.794667
1	46.52	2	0	208	0.379381032	664.8040134	8225.900007
0	489.98	2	0	208	0.379381032	664.8040134	8225.900007
0	18.07	4	1	86	0.379430063	689.8588341	8234.707929
0	501.05	4	1	86	0.379430063	689.8588341	8234.707929
0	439.91	5	0	105	0.37944742	687.8476395	8239.511853
0	47.9	4	0	204	0.37947322	664.8944229	8225.616397
1	260.78	4	0	204	0.37947322	664.8944229	8225.616397
0	485.12	5	0	213	0.379494454	658.8876305	8231.065899
1	36.04	3	1	203	0.379548949	663.611304	8227.485575
1	307.75	3	1	203	0.379548949	663.611304	8227.485575
0	29.96	2	0	614	0.379646382	663.5120351	8248.163805
0	349.21	2	0	614	0.379646382	663.5120351	8248.163805
0	6.14	2	0	581	0.379700073	662.5373811	8247.769498
0	29.7	2	0	581	0.379700073	662.5373811	8247.769498
0	358.61	2	0	581	0.379700073	662.5373811	8247.769498
0	404.5	2	0	483	0.379923082	658.7563141	8243.861246
1	59.13	4	0	196	0.380001582	660.2135146	8229.39164
0	419.09	4	0	196	0.380001582	660.2135146	8229.39164
0	202.66	4	1	535	0.380052671	658.959345	8246.332108
0	19.65	4	1	533	0.380542067	659.1968683	8246.236005
0	52.37	4	1	533	0.380542067	659.1968683	8246.236005
0	540.31	4	1	533	0.380542067	659.1968683	8246.236005
1	289.85	3	0	199	0.380721875	663.2629359	8227.615726
0	18.36	3	0	485	0.380814524	658.7354612	8247.890719
1	43.89	3	0	485	0.380814524	658.7354612	8247.890719
0	337.39	3	0	485	0.380814524	658.7354612	8247.890719
0	425.1	1	1	200	0.381189148	658.8711896	8230.720964
1	27.3	1	0	529	0.381621012	659.6681805	8246.270753
0	411.27	1	0	529	0.381621012	659.6681805	8246.270753
0	492.84	1	0	114	0.381674758	687.5962691	8236.429458
0	15.57	4	1	183	0.381686527	665.1879062	8224.242236
0	308.51	4	1	183	0.381686527	665.1879062	8224.242236
1	370.99	4	0	183	0.381774997	662.9221809	8227.978249
0	34.26	1	0	228	0.381834095	657.0644322	8233.213308
0	195.53	1	0	228	0.381834095	657.0644322	8233.213308
0	351.08	1	0	228	0.381834095	657.0644322	8233.213308
1	28.29	3	0	193	0.3819365	663.5092972	8227.429536
0	388.67	3	0	193	0.3819365	663.5092972	8227.429536
0	13.7	3	0	549	0.381945346	662.4014238	8246.528794
1	57.98	3	0	549	0.381945346	662.4014238	8246.528794
0	559.69	3	0	549	0.381945346	662.4014238	8246.528794
1	22.47	4	0	498	0.382214089	658.6230209	8247.23211
0	54.2	4	0	498	0.382214089	658.6230209	8247.23211
0	373.49	4	0	498	0.382214089	658.6230209	8247.23211
0	21.71	1	0	206	0.382235721	658.8326004	8230.389965
0	428.29	1	0	206	0.382235721	658.8326004	8230.389965
0	23.09	4	1	577	0.382256134	663.005872	8249.420982
0	55.91	4	1	577	0.382256134	663.005872	8249.420982
0	265.8	4	1	577	0.382256134	663.005872	8249.420982
1	61.2	1	0	552	0.382379207	661.5238511	8247.515855
0	414.13	1	0	552	0.382379207	661.5238511	8247.515855
0	290.01	5	0	439	0.382686571	655.1170605	8246.707637
0	57.29	5	0	511	0.382698861	659.3942467	8248.335323
0	320.11	5	0	511	0.382698861	659.3942467	8248.335323
0	6.73	3	0	501	0.382862535	658.9981743	8248.638351
0	39.49	3	0	501	0.382862535	658.9981743	8248.638351
0	548.06	3	0	501	0.382862535	658.9981743	8248.638351
0	186.33	1	0	191	0.382873074	664.8339613	8225.462046
0	469.35	3	0	529	0.38298047	660.9013235	8248.082371
0	180.98	3	0	553	0.383195453	661.8034427	8247.179642
0	372.96	3	0	553	0.383195453	661.8034427	8247.179642
0	25.79	1	0	557	0.383210797	661.7723142	8250.282173
1	207.46	1	0	557	0.383210797	661.7723142	8250.282173
0	423.42	1	0	557	0.383210797	661.7723142	8250.282173
1	30.26	4	0	202	0.383254801	663.6406864	8227.782064
0	417.94	4	0	202	0.383254801	663.6406864	8227.782064
1	28.61	3	0	216	0.38326485	658.5872592	8231.602303
0	449.11	3	0	216	0.38326485	658.5872592	8231.602303
0	32.65	5	0	529	0.383777938	662.7522138	8245.498995
0	208.77	5	0	529	0.383777938	662.7522138	8245.498995
0	353.71	5	0	529	0.383777938	662.7522138	8245.498995
0	40.6	5	0	194	0.384045586	665.551564	8224.892147
0	402.4	5	0	194	0.384045586	665.551564	8224.892147
0	31.7	4	0	225	0.384133463	657.1429707	8233.045138
0	295.63	4	0	225	0.384133463	657.1429707	8233.045138
1	54.73	1	1	482	0.384154875	658.9072269	8243.797077
1	392.31	1	1	482	0.384154875	658.9072269	8243.797077
0	6.7	3	1	499	0.384217236	659.4722188	8247.937593
0	47.14	3	1	499	0.384217236	659.4722188	8247.937593
0	253.38	3	1	499	0.384217236	659.4722188	8247.937593
0	267.02	4	1	451	0.384330377	655.7721685	8247.084992
1	22.7	5	1	203	0.384924351	664.0638906	8227.560742
0	286.7	5	1	203	0.384924351	664.0638906	8227.560742
0	539.29	5	0	208	0.385029881	658.5311006	8230.921569
1	44.05	3	0	487	0.385132934	658.6865526	8243.885613
0	270.57	3	0	487	0.385132934	658.6865526	8243.885613
0	27.4	1	0	487	0.385308011	658.9107124	8248.190701
0	364.65	1	0	487	0.385308011	658.9107124	8248.190701
0	29.86	1	1	563	0.385315644	662.5866738	8249.715359
0	426.15	1	1	563	0.385315644	662.5866738	8249.715359
0	422.8	1	1	510	0.385369757	658.3891125	8244.011352
0	8.41	5	1	92	0.385706123	690.5576602	8231.381799
0	284.95	5	1	92	0.385706123	690.5576602	8231.381799
1	24.41	1	1	542	0.386356593	659.6671463	8246.913
0	6.7	5	1	193	0.386382062	664.7387088	8225.597168
0	190.83	5	1	193	0.386382062	664.7387088	8225.597168
0	251.68	5	1	193	0.386382062	664.7387088	8225.597168
1	52.86	1	0	258	0.386402736	689.0612892	8247.460495
1	342.51	1	0	258	0.386402736	689.0612892	8247.460495
0	233.28	3	0	227	0.386476754	657.1345541	8233.317149
0	28.78	3	1	483	0.386516773	658.5531266	8244.530206
0	211.86	3	0	490	0.386516773	658.564495	8244.530705
0	425.1	3	1	483	0.386516773	658.5531266	8244.530206
0	497.08	5	0	197	0.386526353	660.2364035	8229.522945
0	9.56	5	1	144	0.38659719	688.1243275	8241.643424
0	320.93	5	1	144	0.38659719	688.1243275	8241.643424
0	184.59	1	0	186	0.386842875	665.3839965	8224.792369
0	580.58	1	0	186	0.386842875	665.3839965	8224.792369
1	45.37	1	0	387	0.387019068	691.8895862	8249.608386
1	283.77	1	0	387	0.387019068	691.8895862	8249.608386
0	18.46	3	1	595	0.387066398	663.6234264	8249.674967
0	53.68	3	1	595	0.387066398	663.6234264	8249.674967
0	354.66	3	1	595	0.387066398	663.6234264	8249.674967
0	13.27	1	0	575	0.3870963	662.9421818	8250.148041
0	195.47	1	0	575	0.3870963	662.9421818	8250.148041
0	479.63	1	0	575	0.3870963	662.9421818	8250.148041
0	10.61	5	1	590	0.387178945	663.4738466	8249.826742
0	58.25	5	1	590	0.387178945	663.4738466	8249.826742
0	297.57	5	1	590	0.387178945	663.4738466	8249.826742
0	47.83	4	0	508	0.387200839	659.6658433	8247.717244
0	304.66	4	0	508	0.387200839	659.6658433	8247.717244
0	20.5	5	1	530	0.387245158	660.7949074	8248.081241
0	359.56	5	1	530	0.387245158	660.7949074	8248.081241
0	6.64	1	0	492	0.387339056	658.7289647	8248.037462
0	57.98	1	0	492	0.387339056	658.7289647	8248.037462
0	423.03	1	0	492	0.387339056	658.7289647	8248.037462
0	185.51	4	0	484	0.387585733	658.8586127	8248.651844
0	233.51	4	0	484	0.387585733	658.8586127	8248.651844
0	17.64	1	0	235	0.387634586	657.2355765	8233.25577
0	455.29	1	0	235	0.387634586	657.2355765	8233.25577
0	19.84	3	0	211	0.387684173	664.8801896	8226.068844
0	300.99	3	0	211	0.387684173	664.8801896	8226.068844
0	588.6	2	0	574	0.38806713	662.8192149	8249.500572
0	46.42	3	0	566	0.388214867	661.5288224	8247.690341
0	374.74	3	0	566	0.388214867	661.5288224	8247.690341
0	8.64	3	1	216	0.388256081	658.6755907	8230.904034
1	210.32	3	1	216	0.388256081	658.6755907	8230.904034
0	349.74	3	1	216	0.388256081	658.6755907	8230.904034
1	61.1	3	1	535	0.388433912	659.8294553	8246.786072
0	267.21	3	1	535	0.388433912	659.8294553	8246.786072
0	349.67	3	1	281	0.388463111	688.3194184	8249.329784
0	372.24	5	0	94	0.388666552	689.4541716	8234.385245
0	14.65	1	0	537	0.388945731	662.6160881	8245.794313
0	58.63	1	0	537	0.388945731	662.6160881	8245.794313
0	424.57	1	0	537	0.388945731	662.6160881	8245.794313
0	236.76	5	0	522	0.389011716	658.7131927	8246.161445
0	526.08	5	0	522	0.389011716	658.7131927	8246.161445
0	356.87	2	1	112	0.389186619	687.3271006	8237.364058
0	543.66	3	0	534	0.389239499	659.681834	8247.012742
0	198.09	5	1	188	0.389604193	664.4654348	8226.137874
1	58.02	1	1	214	0.389746707	658.30157	8231.993966
1	399.05	1	1	214	0.389746707	658.30157	8231.993966
0	10.84	1	0	574	0.38990201	662.7527275	8249.632198
0	473.03	1	0	574	0.38990201	662.7527275	8249.632198
0	26.41	3	0	264	0.390009433	691.2247651	8241.194238
1	44.84	3	0	264	0.390009433	691.2247651	8241.194238
0	278.91	3	0	264	0.390009433	691.2247651	8241.194238
0	18.99	1	0	276	0.390213221	688.7489844	8249.267341
0	480.03	1	0	276	0.390213221	688.7489844	8249.267341
0	310.87	2	0	487	0.390327648	658.8932671	8243.820882
0	12.94	1	0	530	0.390560103	660.9494133	8247.933623
0	255.06	1	0	530	0.390560103	660.9494133	8247.933623
1	19.55	4	0	590	0.390606665	663.2728438	8248.521904
0	54.86	4	0	590	0.390606665	663.2728438	8248.521904
0	370.83	4	0	590	0.390606665	663.2728438	8248.521904
0	489.95	5	0	221	0.390750796	656.7343367	8233.571774
0	20.14	3	0	556	0.390840901	662.2262133	8250.124129
0	319.65	3	0	556	0.390840901	662.2262133	8250.124129
1	16.82	2	0	120	0.391251503	687.7281088	8236.289999
0	318.07	2	0	120	0.391251503	687.7281088	8236.289999
0	49.97	2	0	577	0.3912676	663.054887	8249.392613
0	492.81	2	0	577	0.3912676	663.054887	8249.392613
0	52	4	0	108	0.391481751	687.5297665	8236.433686
0	336.07	4	0	108	0.391481751	687.5297665	8236.433686
1	19.35	3	1	465	0.391677577	656.267855	8247.037763
0	334.56	3	1	465	0.391677577	656.267855	8247.037763
0	20.8	3	0	89	0.391698969	689.0198712	8235.052087
0	58.64	3	0	89	0.391698969	689.0198712	8235.052087
0	372.6	3	0	89	0.391698969	689.0198712	8235.052087
0	514.85	4	0	505	0.391858502	658.776883	8244.913969
1	387.06	3	0	217	0.391901695	658.6926454	8231.333062
0	11.01	1	1	575	0.392030744	662.7176833	8249.164272
0	46.42	1	1	575	0.392030744	662.7176833	8249.164272
0	475.76	1	1	575	0.392030744	662.7176833	8249.164272
1	18.17	1	0	550	0.392124948	661.0749425	8248.271527
0	375.26	1	0	550	0.392124948	661.0749425	8248.271527
1	14.52	1	0	200	0.39222807	689.4440668	8242.6239
1	227.83	1	0	200	0.39222807	689.4440668	8242.6239
0	484.53	2	0	576	0.392284115	662.1372602	8247.299717
0	233.25	2	0	197	0.392427694	664.7688724	8225.76745
0	253.65	1	1	489	0.392675251	658.6437764	8244.219988
0	524.93	3	0	175	0.392682784	665.1614517	8224.015247
0	195.6	3	1	535	0.393147515	658.89405	8246.302386
0	430.65	3	1	535	0.393147515	658.89405	8246.302386
1	363.27	1	0	219	0.39317708	658.3346776	8231.768561
1	38.34	5	1	267	0.393684081	690.2830038	8244.848774
0	315.18	5	1	267	0.393684081	690.2830038	8244.848774
1	6.37	1	0	498	0.393700944	659.2380636	8248.280879
0	246.35	1	0	498	0.393700944	659.2380636	8248.280879
1	7.33	3	0	203	0.393718077	656.4663733	8232.826797
0	49.57	3	0	203	0.393718077	656.4663733	8232.826797
0	470.89	3	0	203	0.393718077	656.4663733	8232.826797
0	245.3	5	0	206	0.393847742	656.4380418	8233.159148
0	11.86	4	0	534	0.393969037	662.6898432	8245.735783
0	48.85	4	0	534	0.393969037	662.6898432	8245.735783
0	261.6	4	0	534	0.393969037	662.6898432	8245.735783
0	34.13	1	0	540	0.393986699	659.0299411	8246.426886
0	317.12	1	0	540	0.393986699	659.0299411	8246.426886
0	18.2	4	0	536	0.394134714	659.7294428	8246.730056
0	48.29	4	0	536	0.394134714	659.7294428	8246.730056
0	323.29	4	0	536	0.394134714	659.7294428	8246.730056
0	25.23	4	1	605	0.394829378	663.6087221	8248.210746
0	541.2	4	1	605	0.394829378	663.6087221	8248.210746
0	6.85	1	0	550	0.395049999	661.5220794	8247.623987
0	372.04	1	0	550	0.395049999	661.5220794	8247.623987
0	382.59	3	0	98	0.395102047	687.9354833	8236.653336
1	27.76	4	0	215	0.395320891	658.8287029	8231.270085
1	295.01	4	0	215	0.395320891	658.8287029	8231.270085
0	45.04	5	0	215	0.396143258	658.31917	8231.259735
0	335.32	5	0	215	0.396143258	658.31917	8231.259735
1	36.01	4	0	203	0.396290513	659.8241841	8229.926963
1	311.99	4	0	203	0.396290513	659.8241841	8229.926963
1	44.48	1	0	197	0.396340819	658.4266533	8231.073156
1	305.35	1	0	197	0.396340819	658.4266533	8231.073156
0	43.43	1	0	580	0.396730453	662.9193169	8248.686249
0	394.84	1	0	580	0.396730453	662.9193169	8248.686249
0	30.85	5	0	103	0.396857379	687.9620807	8239.369633
1	319.61	5	0	103	0.396857379	687.9620807	8239.369633
1	24.31	3	1	218	0.396915728	665.4057222	8225.190556
0	276.97	3	1	218	0.396915728	665.4057222	8225.190556
1	487.19	2	0	251	0.397026092	688.9267437	8247.328944
0	502.4	1	0	265	0.397158206	689.7105442	8245.505323
0	44.88	1	0	265	0.397331011	690.1073246	8245.332488
1	336.56	1	0	265	0.397331011	690.1073246	8245.332488
1	203.02	1	0	212	0.397458632	663.861698	8227.482954
0	202.3	4	0	228	0.397966944	657.3429546	8233.149249
0	570.76	4	0	228	0.397966944	657.3429546	8233.149249
1	54.47	3	0	278	0.398201894	688.401937	8249.111366
0	270.6	3	0	278	0.398201894	688.401937	8249.111366
0	25.59	4	0	457	0.398381042	655.5114616	8247.018756
0	282.42	4	0	457	0.398381042	655.5114616	8247.018756
0	15.18	4	1	614	0.39844245	662.1918896	8248.563481
0	35.38	4	1	614	0.39844245	662.1918896	8248.563481
0	326.77	4	1	614	0.39844245	662.1918896	8248.563481
0	256.87	1	1	73	0.398890447	690.865174	8231.665224
0	343.86	1	0	90	0.398895698	689.6567059	8234.609134
0	22.73	5	1	184	0.399635745	664.3621083	8225.857251
0	56.31	5	1	184	0.399635745	664.3621083	8225.857251
0	345.2	5	1	184	0.399635745	664.3621083	8225.857251
0	25.99	3	0	530	0.399720105	659.6561243	8246.37547
1	60.22	3	0	530	0.399720105	659.6561243	8246.37547
0	544.81	3	0	530	0.399720105	659.6561243	8246.37547
0	42.77	5	1	590	0.399900737	662.5456056	8249.018629
0	398.98	5	1	590	0.399900737	662.5456056	8249.018629
1	43.79	1	0	540	0.399922607	661.0708243	8249.70331
0	50.13	4	0	209	0.400217045	658.7576316	8231.012226
0	261.66	4	0	209	0.400217045	658.7576316	8231.012226
0	336.2	4	0	209	0.400217045	658.7576316	8231.012226
1	389.06	4	0	209	0.400217045	658.7576316	8231.012226
0	52.99	3	0	111	0.400264723	687.4634942	8237.569418
0	315.97	3	0	111	0.400264723	687.4634942	8237.569418
0	19.71	1	0	104	0.400332979	687.8642025	8239.653157
1	253.75	1	0	104	0.400332979	687.8642025	8239.653157
0	538.5	1	0	437	0.400354296	655.1219762	8246.853782
0	22.34	2	0	90	0.400642423	688.9718788	8234.982344
0	373	2	0	90	0.400642423	688.9718788	8234.982344
0	28.58	1	0	573	0.400655557	662.3211701	8247.472295
0	282.85	1	0	573	0.400655557	662.3211701	8247.472295
0	9.82	1	0	280	0.400814899	688.2927718	8249.289694
1	10.25	1	1	281	0.400814899	688.2836791	8249.308341
1	217.21	1	1	281	0.400814899	688.2836791	8249.308341
0	417.21	1	0	280	0.400814899	688.2927718	8249.289694
0	39.78	4	0	592	0.400822341	663.3561488	8248.927695
0	386.56	4	0	592	0.400822341	663.3561488	8248.927695
0	13.34	1	0	215	0.400945273	658.5159916	8231.3972
0	233.28	1	0	215	0.400945273	658.5159916	8231.3972
0	545.27	1	0	215	0.400945273	658.5159916	8231.3972
0	11.6	5	1	182	0.400976131	665.1854647	8224.892828
0	394.32	5	1	182	0.400976131	665.1854647	8224.892828
0	46.06	2	1	263	0.401065148	690.2108871	8245.32688
0	290.8	2	1	263	0.401065148	690.2108871	8245.32688
0	6.44	5	1	223	0.401153934	657.4359853	8232.793938
0	327.17	5	1	223	0.401153934	657.4359853	8232.793938
1	346.91	5	1	223	0.401153934	657.4359853	8232.793938
0	8.74	3	1	527	0.401207103	659.2728002	8246.300755
0	41.03	3	1	527	0.401207103	659.2728002	8246.300755
0	368.04	3	1	527	0.401207103	659.2728002	8246.300755
0	27.56	2	1	108	0.401247185	687.4982675	8237.716275
1	201.48	2	1	108	0.401247185	687.4982675	8237.716275
0	25.23	1	0	268	0.401335698	688.8615103	8248.799125
0	228.22	1	0	268	0.401335698	688.8615103	8248.799125
0	335.32	1	0	268	0.401335698	688.8615103	8248.799125
0	324.9	5	0	205	0.40165457	659.5265084	8230.402086
0	21.75	4	0	536	0.40175914	662.5088766	8245.97705
0	341.92	4	0	536	0.40175914	662.5088766	8245.97705
0	30.26	4	1	447	0.402045506	655.2166492	8247.058692
0	379.96	4	1	447	0.402045506	655.2166492	8247.058692
0	44.94	4	1	110	0.402107638	687.3242282	8237.332966
0	304.47	4	1	110	0.402107638	687.3242282	8237.332966
0	451.87	4	0	113	0.402204457	687.4027946	8236.629416
0	24.74	4	1	445	0.402274326	655.3543254	8247.015629
0	55.09	4	1	445	0.402274326	655.3543254	8247.015629
0	278.84	4	1	445	0.402274326	655.3543254	8247.015629
1	563.27	1	0	242	0.402437306	688.9091026	8247.217119
0	254.83	5	0	533	0.402529318	659.1881088	8246.312337
0	14.29	3	1	569	0.402543223	662.8782535	8249.260537
0	278.94	3	1	569	0.402543223	662.8782535	8249.260537
0	498.49	5	1	225	0.402891546	657.4310761	8232.896527
0	482.82	2	0	196	0.402974206	663.4495598	8227.890403
0	395.27	1	0	198	0.403217275	682.821198	8238.866571
0	30.16	3	0	202	0.403283171	689.4013492	8242.617081
0	245.37	3	0	202	0.403283171	689.4013492	8242.617081
0	181.41	1	0	227	0.403287136	658.4635269	8231.56852
0	32.16	4	1	598	0.403394653	663.6247998	8249.608272
0	519.81	4	1	598	0.403394653	663.6247998	8249.608272
0	24.7	3	0	540	0.403570585	659.923391	8246.591235
0	263.53	3	0	540	0.403570585	659.923391	8246.591235
0	45.76	4	0	197	0.403599474	665.1801886	8225.083933
0	339.13	4	0	197	0.403599474	665.1801886	8225.083933
0	39.45	1	1	492	0.403849209	658.7354137	8244.46167
0	241.66	1	1	492	0.403849209	658.7354137	8244.46167
0	26.12	3	0	95	0.404262801	687.8085616	8237.698816
0	332.75	3	0	95	0.404262801	687.8085616	8237.698816
0	311.43	4	0	560	0.404495569	662.7568243	8249.402971
0	421.35	3	0	129	0.40493078	687.3693059	8233.859155
0	28.78	3	0	88	0.405093168	690.6232491	8231.031802
0	458.94	3	0	88	0.405093168	690.6232491	8231.031802
0	281.83	5	1	196	0.405729765	659.4688763	8229.871515
0	55.85	1	0	216	0.405754196	656.9998839	8233.532263
0	244.84	1	0	216	0.405754196	656.9998839	8233.532263
0	33.44	5	1	147	0.405900096	688.461978	8241.786142
0	39.85	5	1	147	0.405900096	688.461978	8241.786142
0	278.19	5	1	147	0.405900096	688.461978	8241.786142
0	511.33	5	1	147	0.405900096	688.461978	8241.786142
1	49.7	2	0	251	0.406275743	688.7853085	8247.538627
1	246.98	2	0	251	0.406275743	688.7853085	8247.538627
0	217.9	5	0	519	0.406418788	659.7632163	8248.370042
0	13.14	5	1	269	0.406629592	690.205718	8244.938549
0	291.43	5	1	269	0.406629592	690.205718	8244.938549
0	10.38	2	0	89	0.407364974	690.2252173	8231.655463
0	57.85	2	0	89	0.407364974	690.2252173	8231.655463
0	184.86	2	0	89	0.407364974	690.2252173	8231.655463
0	408.61	2	0	89	0.407364974	690.2252173	8231.655463
1	25.46	1	0	576	0.407870086	662.1452546	8247.294188
1	51.81	1	0	576	0.407870086	662.1452546	8247.294188
1	305.39	1	0	576	0.407870086	662.1452546	8247.294188
0	48.55	5	1	197	0.408320398	664.6557834	8226.203028
1	189.03	5	1	197	0.408320398	664.6557834	8226.203028
0	493.4	5	1	197	0.408320398	664.6557834	8226.203028
0	16.39	5	0	485	0.408588159	658.7602108	8244.236516
0	46.29	5	0	485	0.408588159	658.7602108	8244.236516
0	175.79	5	0	485	0.408588159	658.7602108	8244.236516
0	393.79	5	0	485	0.408588159	658.7602108	8244.236516
0	50.79	3	0	562	0.408628698	662.4711463	8246.894062
0	427.73	3	0	562	0.408628698	662.4711463	8246.894062
1	186.37	1	0	224	0.408732387	657.1157594	8233.594765
0	445.43	1	0	224	0.408732387	657.1157594	8233.594765
1	17.18	5	1	217	0.408930744	656.9031217	8233.431935
1	182.16	5	1	217	0.408930744	656.9031217	8233.431935
0	315.28	5	1	217	0.408930744	656.9031217	8233.431935
0	26.68	1	0	543	0.409240153	658.9398781	8246.57358
0	331.27	1	0	543	0.409240153	658.9398781	8246.57358
1	59.4	3	1	266	0.409315447	688.5431017	8249.08395
0	360.68	3	1	266	0.409315447	688.5431017	8249.08395
1	216.39	1	0	114	0.409322517	687.4121022	8237.688071
0	52.89	4	0	578	0.40932738	662.8725051	8249.515642
0	498.85	4	0	578	0.40932738	662.8725051	8249.515642
0	7.03	3	0	559	0.409452946	660.987252	8246.99596
0	49.21	3	0	559	0.409452946	660.987252	8246.99596
0	328.81	3	0	559	0.409452946	660.987252	8246.99596
0	332.95	4	0	200	0.410228111	663.8537585	8226.919039
0	15.7	2	1	90	0.410233936	687.8901897	8237.62826
0	510.09	2	1	90	0.410233936	687.8901897	8237.62826
0	19.12	3	0	579	0.410367602	662.8612278	8249.581376
0	19.12	3	0	579	0.410367602	662.8612278	8249.581376
0	19.12	3	0	579	0.410367602	662.8612278	8249.581376
0	501.54	3	0	579	0.410367602	662.8612278	8249.581376
0	22.11	1	1	189	0.410456189	664.7436788	8225.457324
0	244.65	1	1	189	0.410456189	664.7436788	8225.457324
0	41.82	4	1	103	0.410670895	687.8269856	8237.281278
0	250.13	4	1	103	0.410670895	687.8269856	8237.281278
0	55.42	1	0	103	0.411134283	687.8629018	8239.592374
0	378.75	1	0	103	0.411134283	687.8629018	8239.592374
0	29.3	1	0	529	0.41158379	658.9066236	8246.21066
0	485.38	1	0	529	0.41158379	658.9066236	8246.21066
1	50.66	2	0	285	0.412026732	690.3349911	8244.976253
1	196.68	2	0	285	0.412026732	690.3349911	8244.976253
0	221.39	2	0	285	0.412026732	690.3349911	8244.976253
0	494.78	2	0	285	0.412026732	690.3349911	8244.976253
0	33.48	4	1	507	0.412055406	659.6156682	8247.956492
0	33.48	4	1	507	0.412055406	659.6156682	8247.956492
0	303.32	4	1	507	0.412055406	659.6156682	8247.956492
1	44.55	5	0	198	0.412157413	665.0408282	8225.19596
0	540.74	5	0	198	0.412157413	665.0408282	8225.19596
1	11.56	3	1	196	0.41227615	689.5059602	8242.729506
1	67.97	3	1	196	0.41227615	689.5059602	8242.729506
1	363.27	3	1	196	0.41227615	689.5059602	8242.729506
1	237.71	2	0	273	0.412516985	690.0695465	8248.560233
0	16.62	5	1	598	0.412957718	663.3275722	8248.712915
0	487.09	5	1	598	0.412957718	663.3275722	8248.712915
0	510.97	5	1	153	0.413438837	686.3969591	8241.657433
0	184.72	5	1	153	0.413532898	688.2014958	8241.952488
0	523.75	5	1	153	0.413532898	688.2014958	8241.952488
0	184.23	2	0	193	0.414234454	665.1459609	8224.793551
1	234.72	2	0	193	0.414234454	665.1459609	8224.793551
0	554.76	2	0	193	0.414234454	665.1459609	8224.793551
0	37.25	2	0	109	0.414660244	687.8376146	8239.383781
0	260.18	2	0	109	0.414660244	687.8376146	8239.383781
1	474.97	2	0	109	0.414660244	687.8376146	8239.383781
0	50.99	4	1	206	0.414869485	663.9776021	8227.499159
0	284.95	4	1	206	0.414869485	663.9776021	8227.499159
0	31.44	3	0	557	0.41492525	660.8836432	8247.06529
0	254.76	3	0	557	0.41492525	660.8836432	8247.06529
0	10.91	5	1	472	0.415463126	658.8522844	8243.611033
0	581.11	5	1	472	0.415463126	658.8522844	8243.611033
1	182.82	5	0	150	0.415522898	688.5499696	8241.771301
0	211.7	5	0	150	0.415522898	688.5499696	8241.771301
1	468.43	5	0	150	0.415522898	688.5499696	8241.771301
0	509	4	0	216	0.415526854	658.6428715	8231.219617
0	22.47	2	1	207	0.415729026	665.5448113	8225.000307
1	190.47	2	1	207	0.415729026	665.5448113	8225.000307
1	556.47	2	1	207	0.415729026	665.5448113	8225.000307
0	362.84	3	1	212	0.415792025	656.9545364	8232.92457
0	39.95	2	0	198	0.415913525	663.6272443	8227.579436
0	495.3	2	0	198	0.415913525	663.6272443	8227.579436
1	14.26	1	0	202	0.4159673	663.633189	8227.857737
1	373.16	1	0	202	0.4159673	663.633189	8227.857737
0	202.33	5	0	271	0.416044782	688.312696	8248.967753
1	35.15	1	0	230	0.416532497	690.9271535	8241.730248
0	289.72	1	0	230	0.416532497	690.9271535	8241.730248
0	55.72	3	0	180	0.416552017	664.8453033	8223.983168
0	405.19	3	0	180	0.416552017	664.8453033	8223.983168
0	269.02	5	1	480	0.416832513	658.8125136	8243.844609
0	6.01	3	0	540	0.416949602	659.7707503	8246.418807
0	197.34	3	0	540	0.416949602	659.7707503	8246.418807
1	38.4	4	0	326	0.417132994	690.6073981	8248.333599
0	343.2	4	0	326	0.417132994	690.6073981	8248.333599
0	254.01	4	0	606	0.417147767	663.6104776	8249.462475
0	41.16	3	1	219	0.417154713	658.4813327	8231.840216
0	440.01	3	1	219	0.417154713	658.4813327	8231.840216
1	47.47	2	1	95	0.417774113	690.4992724	8230.916314
0	264.85	2	1	95	0.417774113	690.4992724	8230.916314
0	427.04	4	0	116	0.417873055	687.3749086	8237.470826
1	19.38	1	1	274	0.417951195	688.3854126	8248.999702
1	58.77	1	1	274	0.417951195	688.3854126	8248.999702
1	271.71	1	1	274	0.417951195	688.3854126	8248.999702
1	27.04	4	1	504	0.417968625	659.1012611	8248.614092
0	322.47	4	1	504	0.417968625	659.1012611	8248.614092
0	8.21	1	1	599	0.418206538	663.3662085	8248.611988
0	53.84	1	1	599	0.418206538	663.3662085	8248.611988
0	316.59	1	1	599	0.418206538	663.3662085	8248.611988
0	495.89	5	0	207	0.418575858	659.0286606	8230.339913
0	15.24	3	0	565	0.419182527	662.1990056	8249.43412
0	229.17	3	0	565	0.419182527	662.1990056	8249.43412
1	554.37	1	0	288	0.41924739	690.7039711	8245.555433
0	23.78	5	0	111	0.419814587	687.5463941	8237.557336
1	520.99	5	0	111	0.419814587	687.5463941	8237.557336
1	14.49	1	0	283	0.42019117	691.7363353	8241.732415
0	228.32	1	0	283	0.42019117	691.7363353	8241.732415
0	6.8	1	0	528	0.4204464	660.453815	8248.109356
0	601.35	1	0	528	0.4204464	660.453815	8248.109356
1	43.53	3	0	207	0.420922529	659.3411419	8230.133108
0	8.48	1	1	222	0.421235688	665.4664463	8225.230639
0	44.68	1	1	222	0.421235688	665.4664463	8225.230639
0	418.43	1	1	222	0.421235688	665.4664463	8225.230639
0	37.45	5	1	190	0.421258451	664.2810165	8225.985563
0	346.22	5	1	190	0.421258451	664.2810165	8225.985563
1	34.36	4	0	114	0.421647569	687.3379968	8237.571686
0	307.65	4	0	114	0.421647569	687.3379968	8237.571686
0	35.64	1	0	202	0.421795254	658.4254989	8230.778837
0	529.4	1	0	202	0.421795254	658.4254989	8230.778837
0	199.34	5	0	88	0.422124561	689.5577549	8234.411283
0	482.98	5	0	88	0.422124561	689.5577549	8234.411283
1	31.83	1	0	270	0.422188959	690.1781468	8245.626113
1	401.74	1	0	270	0.422188959	690.1781468	8245.626113
0	19.05	3	1	570	0.422811534	660.9156197	8246.940989
0	580.52	3	1	570	0.422811534	660.9156197	8246.940989
0	491.23	5	1	165	0.423256973	688.536697	8242.075668
0	30.06	4	0	534	0.423311082	658.9464771	8246.249145
0	429.24	4	0	534	0.423311082	658.9464771	8246.249145
1	29.6	4	0	259	0.423375062	689.6455566	8245.711135
1	359.33	4	0	259	0.423375062	689.6455566	8245.711135
1	47.47	4	0	510	0.42356447	659.1547319	8248.645303
0	437.52	4	0	510	0.42356447	659.1547319	8248.645303
0	197.08	4	0	283	0.423591403	688.989624	8249.282142
1	40.67	2	0	199	0.424008071	664.0885601	8226.876722
0	484.66	2	0	199	0.424008071	664.0885601	8226.876722
1	16.59	3	0	271	0.424272347	690.0089615	8245.361502
1	51.12	3	0	271	0.424272347	690.0089615	8245.361502
1	245.6	3	0	271	0.424272347	690.0089615	8245.361502
0	580.55	5	0	543	0.424311786	661.2656265	8247.260323
1	191.49	3	0	247	0.424416325	689.0535777	8247.282466
1	488.44	3	0	247	0.424416325	689.0535777	8247.282466
1	30.42	2	1	190	0.424538333	665.0948857	8225.246608
0	404.57	2	1	190	0.424538333	665.0948857	8225.246608
1	57.82	2	1	191	0.425230894	689.2746837	8242.459138
1	350.36	2	1	191	0.425230894	689.2746837	8242.459138
1	49.41	5	0	204	0.425277185	689.5856839	8243.046385
0	49.41	5	0	204	0.425277185	689.5856839	8243.046385
1	194.35	5	0	204	0.425277185	689.5856839	8243.046385
0	406.73	5	0	204	0.425277185	689.5856839	8243.046385
0	445.01	2	0	216	0.425591497	658.4362546	8230.942463
0	236.33	5	1	160	0.425934144	688.3189059	8242.423473
0	475.23	5	1	160	0.425934144	688.3189059	8242.423473
0	32.33	4	1	496	0.426022314	659.2361277	8248.219291
0	332.06	4	1	496	0.426022314	659.2361277	8248.219291
0	39.22	5	1	204	0.426070444	658.935029	8230.583015
0	398.39	5	1	204	0.426070444	658.935029	8230.583015
0	198.16	1	0	102	0.426101413	687.6306547	8237.488172
0	16.16	4	1	540	0.426456989	658.8828414	8246.5339
0	38.24	4	1	540	0.426456989	658.8828414	8246.5339
0	392.05	4	1	540	0.426456989	658.8828414	8246.5339
0	11.43	3	0	579	0.426981156	662.2908393	8249.293512
0	194.81	3	0	579	0.426981156	662.2908393	8249.293512
0	8.34	4	1	533	0.427307819	660.8987708	8247.808601
0	17.15	2	1	533	0.427307819	660.8914421	8247.795706
0	42.77	2	1	533	0.427307819	660.8914421	8247.795706
0	258.34	4	1	533	0.427307819	660.8987708	8247.808601
0	351.31	2	1	533	0.427307819	660.8914421	8247.795706
0	13.76	5	1	148	0.427341022	688.2942996	8241.92382
0	342.9	5	1	148	0.427341022	688.2942996	8241.92382
0	234.43	5	0	146	0.427394802	688.161745	8241.75475
0	384.2	5	0	146	0.427394802	688.161745	8241.75475
0	20.66	5	1	162	0.427537011	688.419796	8242.052841
0	303.91	5	1	162	0.427537011	688.419796	8242.052841
0	6.47	1	0	93	0.427671881	689.0770132	8234.827086
1	44.51	1	0	93	0.427671881	689.0770132	8234.827086
0	245.57	1	0	93	0.427671881	689.0770132	8234.827086
1	13.93	4	0	530	0.427895603	661.0265176	8247.700713
0	440.01	4	0	530	0.427895603	661.0265176	8247.700713
1	17.67	1	1	496	0.427959787	658.7550352	8244.438628
0	51.28	1	1	496	0.427959787	658.7550352	8244.438628
0	430.88	1	1	496	0.427959787	658.7550352	8244.438628
0	207.49	4	0	222	0.427964358	658.1742011	8232.266616
1	17.51	1	0	415	0.428018876	692.4138835	8249.694646
1	38.07	1	0	415	0.428018876	692.4138835	8249.694646
0	226.64	1	0	419	0.428018876	692.392323	8249.694761
1	397.67	1	0	415	0.428018876	692.4138835	8249.694646
1	40.74	4	0	251	0.428038677	691.1557038	8241.291554
1	390.67	4	0	251	0.428038677	691.1557038	8241.291554
0	6.17	3	0	589	0.42809529	663.3251417	8249.359873
0	403.65	3	0	589	0.42809529	663.3251417	8249.359873
0	61.53	3	0	212	0.428235594	658.7449359	8231.149017
0	358.97	3	0	212	0.428235594	658.7449359	8231.149017
1	30.88	1	0	522	0.428475835	659.4754099	8246.220056
1	433.38	1	0	522	0.428475835	659.4754099	8246.220056
0	34.56	3	1	261	0.428676936	690.479794	8242.72076
1	382.88	3	1	261	0.428676936	690.479794	8242.72076
1	34.46	1	0	372	0.428943732	691.6332869	8249.840425
1	337.58	1	0	372	0.428943732	691.6332869	8249.840425
1	44.19	2	0	271	0.429092601	689.792328	8245.647504
1	195.04	5	0	269	0.429092601	689.789453	8245.638892
1	255.22	2	0	271	0.429092601	689.792328	8245.647504
0	527.99	5	0	269	0.429092601	689.789453	8245.638892
0	30.75	4	0	211	0.429610776	658.726088	8230.352157
0	283.54	4	0	211	0.429610776	658.726088	8230.352157
0	206.01	4	1	425	0.429826299	654.8393573	8246.72858
0	52.46	1	0	564	0.429905581	661.8875711	8247.646421
0	182	1	0	564	0.429905581	661.8875711	8247.646421
0	411.24	1	0	564	0.429905581	661.8875711	8247.646421
0	28.15	3	0	520	0.429946101	658.9695533	8246.116629
0	56.6	3	0	520	0.429946101	658.9695533	8246.116629
0	419.48	3	0	520	0.429946101	658.9695533	8246.116629
0	380.98	5	1	197	0.430352744	689.103692	8242.507435
0	26.35	3	0	495	0.43035804	659.3971596	8248.45622
0	292.67	3	0	495	0.43035804	659.3971596	8248.45622
0	10.94	4	0	220	0.430377738	658.3746163	8231.906942
0	574.08	4	0	220	0.430377738	658.3746163	8231.906942
1	6.14	4	0	192	0.430578467	689.554247	8242.615783
1	45.34	4	0	192	0.430578467	689.554247	8242.615783
0	254.63	4	0	192	0.430578467	689.554247	8242.615783
0	28.81	2	0	222	0.431807139	657.3787222	8232.988725
0	264.32	2	0	222	0.431807139	657.3787222	8232.988725
1	42.81	3	0	198	0.431833706	689.407585	8242.564671
1	356.01	3	0	198	0.431833706	689.407585	8242.564671
1	184.69	1	0	255	0.431962232	690.3417271	8244.41154
0	211.01	3	0	254	0.432925034	690.5855993	8242.768133
0	543.59	3	0	254	0.432925034	690.5855993	8242.768133
1	43.36	1	0	349	0.433126261	691.4835968	8249.535662
0	373.65	1	0	349	0.433126261	691.4835968	8249.535662
0	373.62	2	0	351	0.433141154	690.8795832	8247.437855
0	36.96	5	1	209	0.433202644	665.449352	8224.929129
0	204.96	5	1	209	0.433202644	665.449352	8224.929129
0	552.46	5	1	209	0.433202644	665.449352	8224.929129
1	545.5	1	0	233	0.433260199	689.793242	8242.935195
1	19.12	4	1	221	0.433357759	658.2042226	8232.109252
0	383.31	4	1	221	0.433357759	658.2042226	8232.109252
0	22.54	1	1	101	0.43352645	687.6374005	8237.400152
0	262.29	1	1	101	0.43352645	687.6374005	8237.400152
1	10.32	1	1	267	0.433690879	689.6160042	8245.695796
0	39.39	1	1	267	0.433690879	689.6160042	8245.695796
1	245.17	1	1	267	0.433690879	689.6160042	8245.695796
0	32.1	4	1	202	0.43393569	665.0385186	8225.519444
1	232.62	4	1	202	0.43393569	665.0385186	8225.519444
1	16.62	2	1	260	0.433982263	690.3998475	8244.428152
1	286.43	2	1	260	0.433982263	690.3998475	8244.428152
1	13.7	2	0	220	0.434023297	690.6675922	8242.04085
0	259.63	2	0	220	0.434023297	690.6675922	8242.04085
0	55.03	2	0	203	0.43407047	663.896235	8227.599929
0	56.03	2	0	203	0.43407047	663.896235	8227.599929
0	409.92	2	0	203	0.43407047	663.896235	8227.599929
0	13.21	5	1	152	0.434309014	688.519122	8241.894597
0	362.98	5	1	152	0.434309014	688.519122	8241.894597
1	38.37	5	1	212	0.434354795	656.5037471	8232.984814
0	337.09	5	1	212	0.434354795	656.5037471	8232.984814
1	26.28	2	0	295	0.43458858	690.5072465	8245.232065
0	26.28	2	0	295	0.43458858	690.5072465	8245.232065
1	35.61	2	0	295	0.43458858	690.5072465	8245.232065
1	232.19	2	0	295	0.43458858	690.5072465	8245.232065
0	447.21	2	0	295	0.43458858	690.5072465	8245.232065
0	10.74	1	0	215	0.434624245	664.7610039	8226.090645
0	465.97	1	0	215	0.434624245	664.7610039	8226.090645
1	25.49	2	0	181	0.435434155	664.8492374	8225.16549
0	382.82	2	0	181	0.435434155	664.8492374	8225.16549
1	11.27	2	0	198	0.43559123	664.9655013	8225.429121
1	54.01	2	0	198	0.43559123	664.9655013	8225.429121
0	421.62	2	0	198	0.43559123	664.9655013	8225.429121
0	65.18	3	0	562	0.436595382	661.6429817	8250.006188
0	540.6	3	0	562	0.436595382	661.6429817	8250.006188
1	28.25	5	0	112	0.436617691	687.7199617	8237.604103
0	469.68	5	0	112	0.436617691	687.7199617	8237.604103
0	538.07	5	1	210	0.437143395	656.6080747	8232.889425
0	483.87	1	1	94	0.437216524	690.8274184	8231.035645
0	7.39	1	1	109	0.437550975	687.7334218	8239.576013
1	352.14	1	1	109	0.437550975	687.7334218	8239.576013
0	8.14	2	1	86	0.437791445	687.9010556	8237.489261
0	316.46	2	1	86	0.437791445	687.9010556	8237.489261
0	400.23	4	0	213	0.438421183	656.4241132	8233.342595
0	41.36	4	1	225	0.438614607	658.5839292	8231.384315
1	333.34	4	1	225	0.438614607	658.5839292	8231.384315
0	8.34	4	1	263	0.439007983	688.4144065	8248.929858
0	426.05	4	1	263	0.439007983	688.4144065	8248.929858
1	38.3	4	0	292	0.439204438	690.7129154	8245.930724
0	469.25	4	0	292	0.439204438	690.7129154	8245.930724
1	34.53	1	0	258	0.439574314	690.9711138	8240.813874
0	405.45	1	0	258	0.439574314	690.9711138	8240.813874
0	440.05	5	0	497	0.439799243	658.8488895	8244.960105
0	16.13	3	0	112	0.439921816	687.3751104	8237.657473
1	53.78	3	0	112	0.439921816	687.3751104	8237.657473
0	294.45	3	0	112	0.439921816	687.3751104	8237.657473
0	91.82	2	0	219	0.439927648	658.5620899	8231.701128
0	211.83	2	0	219	0.439927648	658.5620899	8231.701128
0	403.81	2	0	219	0.439927648	658.5620899	8231.701128
0	56.57	3	1	206	0.439968198	658.9765987	8230.768509
0	318.82	3	1	206	0.439968198	658.9765987	8230.768509
0	361.37	2	0	187	0.440647725	663.5240936	8227.310945
0	494.35	3	0	225	0.440757617	657.0384589	8233.361037
0	8.71	1	0	201	0.440875501	663.9761778	8227.233516
0	259.49	1	0	201	0.440875501	663.9761778	8227.233516
0	556.27	1	0	201	0.440875501	663.9761778	8227.233516
0	180.98	3	0	267	0.440951178	689.5017193	8245.851251
0	600.79	3	0	267	0.440951178	689.5017193	8245.851251
0	54.89	3	0	559	0.441060034	662.2447083	8250.14882
0	210.15	3	0	559	0.441060034	662.2447083	8250.14882
0	343.66	3	0	559	0.441060034	662.2447083	8250.14882
0	31.34	3	1	523	0.441242465	658.6638623	8246.177816
0	51.35	3	1	523	0.441242465	658.6638623	8246.177816
0	335.48	3	1	523	0.441242465	658.6638623	8246.177816
0	346.52	1	0	212	0.441246178	690.748059	8241.96247
0	354.6	1	0	86	0.441587925	689.8791264	8234.785072
0	15.41	3	0	505	0.441943151	659.766294	8247.709306
1	191.39	3	0	505	0.441943151	659.766294	8247.709306
0	479.57	3	0	505	0.441943151	659.766294	8247.709306
1	25.46	3	1	213	0.442335571	659.2774697	8230.350004
0	372.86	3	1	213	0.442335571	659.2774697	8230.350004
0	485.18	3	0	261	0.442684627	690.4554141	8242.66937
0	32.46	5	1	349	0.443166365	691.5190113	8249.336043
0	514.62	5	1	349	0.443166365	691.5190113	8249.336043
1	476.18	2	1	282	0.443377377	690.4806726	8245.61204
0	393.27	2	0	536	0.443937805	659.1634251	8246.387632
0	10.87	1	1	262	0.444082224	689.6096164	8245.770758
1	360.32	1	1	262	0.444082224	689.6096164	8245.770758
0	22.93	1	0	538	0.444247425	660.9135349	8247.250212
0	403.61	1	0	538	0.444247425	660.9135349	8247.250212
1	10.25	2	0	273	0.445342158	689.8602544	8245.537788
1	42.18	2	0	273	0.445342158	689.8602544	8245.537788
0	362.78	2	0	273	0.445342158	689.8602544	8245.537788
1	56.14	4	0	352	0.4454803	690.8647889	8247.394959
1	195.53	4	0	352	0.4454803	690.8647889	8247.394959
1	214.59	4	0	352	0.4454803	690.8647889	8247.394959
0	438.17	4	0	352	0.4454803	690.8647889	8247.394959
0	49.87	3	0	198	0.445665203	665.0552042	8225.319819
0	186.83	3	0	198	0.445665203	665.0552042	8225.319819
0	397.83	3	0	198	0.445665203	665.0552042	8225.319819
0	30.75	4	0	116	0.445858465	687.1972442	8237.565673
1	226.12	4	0	116	0.445858465	687.1972442	8237.565673
0	452.79	4	0	116	0.445858465	687.1972442	8237.565673
0	52.83	5	0	255	0.445911325	690.8917047	8242.531697
1	50.95	3	0	268	0.446112841	688.8846427	8249.063195
1	391.79	3	0	268	0.446112841	688.8846427	8249.063195
0	26.45	4	1	349	0.447341022	690.9458311	8247.506435
0	275.26	4	1	349	0.447341022	690.9458311	8247.506435
1	52.04	1	0	292	0.447661416	689.5861615	8248.75883
0	252	1	0	292	0.447661416	689.5861615	8248.75883
0	206.83	2	1	491	0.447683201	658.7824817	8244.270814
0	39.75	1	0	272	0.447826665	688.8482391	8248.996989
0	263.8	1	0	272	0.447826665	688.8482391	8248.996989
1	44.48	2	0	261	0.448161748	690.1119617	8244.901804
1	203.91	2	0	261	0.448161748	690.1119617	8244.901804
1	228.55	2	0	261	0.448161748	690.1119617	8244.901804
1	434.79	2	0	261	0.448161748	690.1119617	8244.901804
0	387.98	1	0	534	0.448306327	659.8942277	8246.818712
0	10.94	5	1	188	0.448334932	689.3003242	8242.365857
0	302.86	5	1	188	0.448334932	689.3003242	8242.365857
0	455.52	5	1	162	0.448714122	688.3780561	8242.153525
0	343.66	4	1	227	0.449282196	689.704038	8242.894292
1	67.48	4	0	276	0.449360982	690.0545994	8248.698825
0	217.67	4	0	276	0.449360982	690.0545994	8248.698825
1	55.03	3	1	130	0.449497321	687.4070023	8233.855823
1	335.78	3	1	130	0.449497321	687.4070023	8233.855823
0	504.4	1	0	214	0.450040162	656.7063715	8232.894785
1	15.08	4	0	251	0.450060831	690.5764165	8242.668053
1	56.37	4	0	251	0.450060831	690.5764165	8242.668053
0	362.06	4	0	251	0.450060831	690.5764165	8242.668053
0	310.51	4	0	432	0.450869612	654.9721557	8246.824299
1	38.8	1	0	273	0.451654863	690.3789882	8245.480303
1	415.74	1	0	273	0.451654863	690.3789882	8245.480303
1	17.87	2	1	195	0.452755743	689.5126071	8242.84777
1	315.7	2	1	195	0.452755743	689.5126071	8242.84777
1	248.62	1	1	242	0.452843967	690.6090882	8242.537521
0	34.69	1	1	203	0.453352871	663.8633432	8227.750783
0	298.69	1	1	203	0.453352871	663.8633432	8227.750783
0	548.55	3	0	253	0.453420091	691.0720721	8240.888422
0	239.75	1	0	292	0.453566323	688.1701696	8249.125294
1	578.81	1	0	292	0.453566323	688.1701696	8249.125294
0	319.74	5	0	229	0.453611875	657.1939539	8233.166633
1	27.86	1	0	283	0.453945289	691.7169277	8241.735655
0	280.32	1	0	283	0.453945289	691.7169277	8241.735655
0	43.5	4	1	198	0.45395513	658.9777819	8230.472243
0	365.11	4	1	198	0.45395513	658.9777819	8230.472243
0	19.81	5	1	632	0.45406157	662.9567818	8250.525129
0	64.82	5	1	632	0.45406157	662.9567818	8250.525129
1	276.05	5	1	632	0.45406157	662.9567818	8250.525129
0	11.73	3	1	212	0.454203662	658.5131351	8231.211666
0	279.04	3	1	212	0.454203662	658.5131351	8231.211666
0	44.71	3	1	266	0.454517131	691.5144534	8239.978926
0	329.93	3	1	266	0.454517131	691.5144534	8239.978926
1	47.47	5	0	270	0.454583344	691.3400186	8241.100892
1	490.34	5	0	270	0.454583344	691.3400186	8241.100892
1	18.36	1	0	263	0.454967828	689.9830249	8245.232415
1	265.47	1	0	263	0.454967828	689.9830249	8245.232415
0	395.4	1	0	314	0.455009108	690.3493405	8248.578055
1	34.79	2	0	266	0.455115654	690.0517086	8245.028899
1	58.84	2	0	266	0.455115654	690.0517086	8245.028899
0	220.34	2	0	266	0.455115654	690.0517086	8245.028899
1	405.52	2	0	266	0.455115654	690.0517086	8245.028899
0	436.56	4	0	560	0.455266734	662.3001773	8250.117261
1	24.87	1	1	237	0.455455063	689.8574259	8242.998223
1	54.5	1	1	237	0.455455063	689.8574259	8242.998223
1	276.31	1	1	237	0.455455063	689.8574259	8242.998223
0	403.61	2	0	264	0.45756625	690.2139265	8245.439733
0	229.96	2	0	264	0.457679249	690.5125439	8243.831806
1	434.49	1	0	623	0.457696759	662.2763787	8248.83494
1	426.31	1	0	462	0.45840213	691.8701493	8245.859042
0	272.24	5	1	160	0.459452613	686.520798	8240.903079
0	540.8	5	1	160	0.459452613	686.520798	8240.903079
1	385.22	4	0	273	0.45985521	691.3089752	8240.845519
0	48	5	0	541	0.460401825	662.4245247	8246.398692
0	216.98	5	0	541	0.460401825	662.4245247	8246.398692
0	408.94	5	0	541	0.460401825	662.4245247	8246.398692
0	369.48	5	1	153	0.460910817	686.5571487	8241.067385
1	26.91	2	0	189	0.461357842	689.1983475	8242.577704
1	272.34	2	0	189	0.461357842	689.1983475	8242.577704
1	51.05	3	0	293	0.461491053	690.2289908	8248.635833
1	398.78	3	0	293	0.461491053	690.2289908	8248.635833
0	517.64	1	0	376	0.461761619	691.6698469	8249.820588
1	245.34	5	1	444	0.462098759	655.0523645	8246.818506
0	25.79	5	1	159	0.462323457	686.2954396	8241.553679
0	434.72	5	1	159	0.462323457	686.2954396	8241.553679
1	36.14	4	0	253	0.463025764	691.1170268	8241.0492
0	509.99	4	0	253	0.463025764	691.1170268	8241.0492
0	468.79	1	0	253	0.464048796	690.6854548	8242.778762
1	30.49	1	0	279	0.464210586	690.4131506	8245.323768
0	387.81	1	0	279	0.464210586	690.4131506	8245.323768
0	20.99	1	0	204	0.464565621	664.0584157	8227.278722
0	296.98	1	0	204	0.464565621	664.0584157	8227.278722
0	42.61	5	1	155	0.464811545	686.4626385	8240.989031
0	195.01	5	1	155	0.464811545	686.4626385	8240.989031
0	24.57	5	1	513	0.465556224	658.7621997	8246.025638
0	422.8	5	1	513	0.465556224	658.7621997	8246.025638
1	27.07	4	1	260	0.469037505	690.0082582	8245.549935
1	346.19	4	1	260	0.469037505	690.0082582	8245.549935
0	13.53	3	0	319	0.469622975	690.3411889	8247.878514
0	50.92	3	0	319	0.469622975	690.3411889	8247.878514
0	342.12	3	0	319	0.469622975	690.3411889	8247.878514
1	60.48	1	0	297	0.469642755	690.5562759	8245.378821
1	269.32	1	0	297	0.469642755	690.5562759	8245.378821
0	8.25	4	0	275	0.471565748	691.8085404	8238.490993
0	295.2	4	0	275	0.471565748	691.8085404	8238.490993
1	47.34	3	0	278	0.471605796	691.1617069	8240.73643
0	436.37	3	0	278	0.471605796	691.1617069	8240.73643
0	13.27	1	1	238	0.472352597	690.0185462	8242.941541
0	250.79	1	1	238	0.472352597	690.0185462	8242.941541
0	25.2	3	0	200	0.472534151	664.0651808	8227.590802
0	265.18	3	0	200	0.472534151	664.0651808	8227.590802
0	538.86	1	1	537	0.473747282	659.046146	8246.320457
0	420.7	4	0	305	0.474268173	692.5617438	8241.000138
0	395.96	5	1	154	0.474494249	686.6636536	8241.078083
1	22.77	1	0	221	0.475963066	689.7021478	8243.211828
1	46.75	1	0	221	0.475963066	689.7021478	8243.211828
1	297.54	1	0	221	0.475963066	689.7021478	8243.211828
0	56.9	5	0	263	0.476393001	690.0716331	8245.24633
0	523.59	5	0	263	0.476393001	690.0716331	8245.24633
0	349.67	5	1	87	0.476809187	690.0036779	8234.374465
0	49.21	2	0	198	0.476857	663.8281931	8227.707511
0	428.58	2	0	198	0.476857	663.8281931	8227.707511
0	13.99	5	0	187	0.476880537	662.5778892	8228.269741
0	419.61	5	0	187	0.476880537	662.5778892	8228.269741
1	26.28	5	0	271	0.476966365	690.2485724	8245.264848
0	260.15	5	0	271	0.476966365	690.2485724	8245.264848
0	500	1	1	278	0.477012881	690.3731995	8245.722974
1	13.4	1	0	268	0.477120406	689.930016	8245.451767
0	381.57	1	0	268	0.477120406	689.930016	8245.451767
0	50.46	5	0	240	0.477377906	690.8561175	8242.715953
0	182.33	5	0	240	0.477377906	690.8561175	8242.715953
0	486.14	5	0	240	0.477377906	690.8561175	8242.715953
1	25.56	1	0	269	0.477379776	690.2431278	8245.522761
0	208.61	1	0	269	0.477379776	690.2431278	8245.522761
0	534.53	1	0	269	0.477379776	690.2431278	8245.522761
1	19.51	5	1	229	0.477504796	691.1016567	8242.144687
0	366.72	5	1	229	0.477504796	691.1016567	8242.144687
0	193.96	4	1	99	0.479531502	690.4211986	8231.051074
1	470.43	4	1	99	0.479531502	690.4211986	8231.051074
1	57.79	3	0	276	0.480121488	689.9486308	8248.514903
1	432.98	3	0	276	0.480121488	689.9486308	8248.514903
0	203.58	4	0	263	0.480270598	690.2190922	8245.141426
0	407.59	4	0	263	0.480270598	690.2190922	8245.141426
0	519.58	1	0	269	0.481333547	691.1849675	8241.138097
1	42.28	4	0	226	0.481445521	691.105942	8242.092501
0	342.38	4	0	226	0.481445521	691.105942	8242.092501
0	29.47	5	1	161	0.483249297	686.4642178	8241.09242
0	53.81	5	1	161	0.483249297	686.4642178	8241.09242
0	466.23	5	1	161	0.483249297	686.4642178	8241.09242
0	548.03	1	0	536	0.48386187	659.1098564	8246.373488
1	8.84	1	0	329	0.483940053	692.3756469	8240.78075
1	193.2	1	0	329	0.483940053	692.3756469	8240.78075
0	391.95	1	0	329	0.483940053	692.3756469	8240.78075
0	478.78	5	1	168	0.484361317	686.4166532	8240.905111
0	21.85	4	0	216	0.484591544	690.8302363	8242.101804
0	289.55	4	0	216	0.484591544	690.8302363	8242.101804
0	16.2	1	1	240	0.48474946	691.0187474	8240.156154
0	303.48	1	1	240	0.48474946	691.0187474	8240.156154
0	27.96	3	0	206	0.484757612	689.6386738	8242.887837
1	56.41	3	0	206	0.484757612	689.6386738	8242.887837
0	283.38	3	0	206	0.484757612	689.6386738	8242.887837
1	19.05	4	0	259	0.484885405	691.2732292	8241.365306
0	494.97	4	0	259	0.484885405	691.2732292	8241.365306
1	20.24	4	0	257	0.485723691	691.1827461	8240.981053
1	367.94	4	0	257	0.485723691	691.1827461	8240.981053
1	32.29	4	0	257	0.486922393	690.0850423	8245.165279
0	268.59	4	0	257	0.486922393	690.0850423	8245.165279
0	23.09	4	1	254	0.487211463	690.0244974	8245.161557
0	373.42	4	1	254	0.487211463	690.0244974	8245.161557
0	224.7	5	0	276	0.487889094	689.8847963	8245.354669
1	447.86	5	0	276	0.487889094	689.8847963	8245.354669
1	49.84	4	0	227	0.488190836	690.9689837	8241.751031
1	371.65	4	0	227	0.488190836	690.9689837	8241.751031
1	182.46	5	0	273	0.488443325	690.2707846	8245.242573
0	24.74	3	1	404	0.489213788	692.6031455	8249.394235
[truncated: 58 more rows]
